# Supplementary material for: MicroRNAs in bovine adipogenesis: genomic context, expression and function
Source: BMC Genomics. 2014 Feb 18;15:137. doi: 10.1186/1471-2164-15-137 (PMC3930007; doi:10.1186/1471-2164-15-137)
Supplement: Additional file 1 — Genomic context, conservation and expression of AT core miRNAs. [file 1471-2164-15-137-S1.xlsx]

## Sheet: AT core miRNAs
Obs	microRNAs	ID miR precursor	ID link miRBase	Accession	Chromosome	Conservation	cluster	Cluster name	Location	Host Gene	Description	Start	End	Strand	Expression	Targets	Bov. Spec
1	bta-let-7a	bta-let-7a-1	bta-let-7a-1	MI0005057	chr8	Highly conserved	yes	let-7a-1 ~ 7d	intergenic			86884872	86884951	+	8.75047	984	no
2		bta-let-7a-2	bta-let-7a-2	MI0005451	chr15	Highly conserved	yes	let-7a-2 ~ 100	Intronic	LOC100848689	uncharacterized	33347569	33347640	-			no
3		bta-let-7a-3	bta-let-7a-3	MI0005452	chr5	Highly conserved	yes	let-7a-3 ~ 7b	intergenic			117119385	117119458	+			no
4	bta-let-7b	bta-let-7b	bta-let-7b	MI0005453	chr5	Highly conserved	yes	let-7a-3 ~ 7b	intergenic			117120185	117120265	+	7.60265	984	no
5	bta-let-7c	bta-let-7c	bta-let-7c	MI0005454	chr1	Highly conserved	yes	let-7c ~ 99a	intergenic			19930459	19930542	-	6.68641	984	no
6	bta-let-7d	bta-let-7d	bta-let-7d	MI0005026	chr8	Highly conserved	yes	let-7a-1 ~ 7d	intergenic			86887431	86887517	+	5.06584	984	no
7	bta-let-7e	bta-let-7e	bta-let-7e	MI0005455	chr18	Highly conserved	yes	miR-99b ~ 125a	intergenic			58015036	58015114	+	5.12595	984	no
8	bta-let-7f	bta-let-7f-1	bta-let-7f-1	MI0005062	chr8	Highly conserved	yes	let-7a-1 ~ 7d	intergenic			86885225	86885311	+	8.38552	984	no
9		bta-let-7f-2	bta-let-7f-2	MI0004734	chrX	Highly conserved	yes	miR-98 ~ let-7f-2	intronic	HUWE1	HECT, UBA and WWE domain containing 1	96383532	96383614	-			no
10	bta-let-7g	bta-let-7g	bta-let-7g	MI0005051	chr22	Highly conserved	no		intronic	WDR82	WD repeat domain 82	49189340	49189422	+	6.29119	984	no
11	bta-let-7i	bta-let-7i	bta-let-7i	MI0005065	chr5	Highly conserved	no		intergenic			51209081	51209164	-	6.83306	984	no
12	bta-miR-100	bta-mir-100	bta-mir-100	MI0009720	chr15	Highly conserved	yes	let-7a-2 ~ 100	intronic	LOC100848689	uncharacterized	33353395	33353470	-	4.79501	53	no
13	bta-miR-101	bta-mir-101-1	bta-mir-101-1	MI0009721	chr3	Highly conserved	no		exonic	LOC100139603	eukaryotic translation initiation factor 4E type 2-like	80666417	80666499	+	4.74722	767	no
14		bta-mir-101-2	bta-mir-101-2	MI0004735	chr8	Highly conserved	no		intronic	RCL1	RNA terminal phosphate cyclase-like 1	39940832	39940910	-			no
15	bta-miR-103	bta-mir-103-1	bta-mir-103-1	MI0004736	chr20	Highly conserved	no		intronic	PANK3	pantothenate kinase 3	189857	189928	-	4.94444	582	no
16		bta-mir-103-2	bta-mir-103-2	MI0005456	chr13	Highly conserved	no		intronic	PANK2	pantothenate kinase 2	51742422	51742497	-			no
17	bta-miR-106a	bta-mir-106a	bta-mir-106a	MI0005005	chrX	Highly conserved	yes	miR-363 ~ 106a	intergenic			17918527	17918607	-	2.80572	1133	no
18	bta-miR-106b	bta-mir-106b	bta-mir-106b	MI0009724	chr25	Highly conserved	yes	miR-106b ~25	intronic	MCM7	minichromosome maintenance complex component 7	36892046	36892125	+	4.80634	1133	no
19	bta-miR-107	bta-mir-107	bta-mir-107	MI0005006	chr26	Highly conserved	no		Intronic	PANK1	pantothenate kinase 1	11287994	11288074	-	3.91187	582	no
20	bta-miR-10a	bta-mir-10a	bta-mir-10a	MI0005007	chr19	Highly conserved	yes	miR-2886 ~ 10a	intergenic			38549254	38549362	+	3.47462	245	no
21	bta-miR-10b	bta-mir-10b	bta-mir-10b	MI0005052	chr2	Highly conserved	no		intergenic			20797606	20797704	-	6.13272	245	no
22	bta-miR-1	bta-mir-1-1	bta-mir-1-1	MI0009719	chr13	Highly conserved	no		intergenic			55237544	55237619	-	0.849071	699	no
23		bta-mir-1-2	bta-mir-1-2	MI0009718	chr24	Highly conserved	yes	miR-1-2 ~ 133a-2	intergenic			34841096	34841180	+			no
24	bta-miR-1224	bta-mir-1224	bta-mir-1224	MI0010443	chr1	Pooly conserved	no		mirtron	VWA5B2	von Willebrand factor A domain containing 5B2	83546862	83546947	-	3.80228	144	no
25	bta-miR-125b	bta-mir-125b-1	bta-mir-125b-1	MI0004753	chr15	Highly conserved	no		intronic	LOC100848689	uncharacterized	33298815	33298902	-	7.63057	775	no
26		bta-mir-125b-2	bta-mir-125b-2	MI0005457	chr1	Highly conserved	no		intergenic			19881347	19881431	-			no
27	bta-miR-126-3p	bta-mir-126	bta-mir-126	MI0004754	chr11	Pooly conserved	no		Intronic	EGFL7	EGF-like-domain, multiple 7	104131409	104131481	+	7.71337	26	yes
28	bta-miR-126-5p					Pooly conserved	no		Intronic						3.89985		no
29	bta-miR-127	bta-mir-127	bta-mir-127	MI0005008	chr21	Conserved	yes	miR-493 ~ 136	intergenic			67429744	67429838	+	2.70336	10	no
30	bta-miR-128	bta-mir-128-1	bta-mir-128-1	MI0004755	chr2	Highly conserved	no		intronic	R3HDM1	R3H domain containing 1	62007752	62007833	-	0.403401	975	no
31		bta-mir-128-2	bta-mir-128-2	MI0009727	chr22	Highly conserved	no		intergenic	ARPP21	cAMP-regulated phosphoprotein 21	9738598	9738681	+			no
32	bta-miR-1281	bta-mir-1281	bta-mir-1281	MI0010466	chr5	Pooly conserved	no		intronic	EP300	histone acetyltransferase p300-like	112802157	112802210	+	0.249732	9	no
33	bta-miR-130a	bta-mir-130a	bta-mir-130a	MI0009730	chr15	Highly conserved	no		intergenic			82197711	82197799	+	3.55276	836	no
34	bta-miR-1343	bta-mir-1343	bta-mir-1343	MI0011338	chr15	Pooly conserved	no		Intronic	PDHX	pyruvate dehydrogenase complex, component X	66264848	66264925	+	1.60098	181	no
35	bta-miR-136	bta-mir-136	bta-mir-136	MI0009739	chr21	Conserved	yes	miR-493 ~ 136	intergenic			67431418	67431509	+	3.54372	226	no
36	bta-miR-139	bta-mir-139	bta-mir-139	MI0005009	chr15	Highly conserved	no		Intronic	PDE2A	phosphodiesterase 2A, cGMP-stimulated	52956182	52956249	-	1.5855	314	no
37	bta-miR-140	bta-mir-140	bta-mir-140	MI0005010	chr18	Pooly conserved	no		intronic	WWP2	WW domain containing E3 ubiquitin protein ligase 2	37088137	37088230	+	3.74178	359	no
38	bta-miR-142-5p	bta-mir-142	bta-mir-142	MI0005011	chr19	Pooly conserved	no		intergenic			9527305	9527391	-	3.86256	707	no
39	bta-miR-143	bta-mir-143	bta-mir-143	MI0009743	chr7	Highly conserved	yes	miR-143 ~ 145	intergenic			62809304	62809404	+	1.67129	361	no
40	bta-miR-1434	bta-mir-1434	bta-mir-1434	MI0011514	chr7	Pooly conserved	no		intronic	EEF2	eukaryotic translation elongation factor 2	21255389	21255461	+	1.02125	1134	yes
41	bta-miR-144	bta-mir-144	bta-mir-144	MI0009744	chr19	Highly conserved	yes	miR-451 ~ 144	intergenic			20797022	20797105	-	3.69842	836	no
42	bta-miR-145	bta-mir-145	bta-mir-145	MI0004756	chr7	Highly conserved	yes	miR-143 ~ 145	intronic	LOC100849059	uncharacterized	62810733	62810820	+	5.99427	648	no
43	bta-miR-148a	bta-mir-148a	bta-mir-148a	MI0004737	chr4	Highly conserved	no		intergenic			70414251	70414318	+	5.7204	630	no
44	bta-miR-148b	bta-mir-148b	bta-mir-148b	MI0005030	chr5	Highly conserved	no		intronic	COPZ1	coatomer protein complex, subunit zeta 1	25849764	25849853	-	1.91558	630	no
45	bta-miR-151-3p	bta-mir-151	bta-mir-151	MI0004738	chr14	Pooly conserved	no		Intronic	PTK2	PTK2 protein tyrosine kinase 2	4030319	4030387	+	2.27332	100	no
46	bta-miR-151-5p					Pooly conserved	no		Intronic						5.46922		no
47	bta-miR-155	bta-mir-155	bta-mir-155	MI0009752	chr1	Highly conserved	no		intergenic			10227277	10227339	-	1.1182	380	no
48	bta-miR-1584	bta-mir-1584	bta-mir-1584	MI0011454	chr3	Pooly conserved	no		intronic	TAGLN2	transgelin 2	9881758	9881830	+	5.13194	135	yes
49	bta-miR-15a	bta-mir-15a	bta-mir-15a	MI0005458	chr12	Highly conserved	yes	miR-16a ~ 15a	intergenic			19596346	19596428	-	6.04818	1161	no
50	bta-miR-15b	bta-mir-15b	bta-mir-15b	MI0005012	chr1	Highly conserved	yes	miR-16b ~ 15b	Intronic	SMC4	structural maintenance of chromosomes 4	107923379	107923476	-	5.48586	1161	no
51	bta-miR-16a	bta-mir-16a	bta-mir-16a	MI0009753	chr12	Highly conserved	yes	miR-16a ~ 15a	intergenic			19596200	19596288	-	4.52933	1161	no
52	bta-miR-16b	bta-mir-16b	bta-mir-16b	MI0004739	chr1	Highly conserved	yes	miR-16b ~ 15b	Intronic	SMC4	structural maintenance of chromosomes 4	107923236	107923328	-	4.85269	1161	no
53	bta-miR-17-3p	bta-mir-17	bta-mir-17	MI0005031	chr12	Pooly conserved	yes	miR-17 ~ 92a-1	intergenic			66226554	66226637	+	1.26257	322	no
54	bta-miR-17-5p					Highly conserved	yes		intergenic						3.14128	1133	no
55	bta-miR-1777a	bta-mir-1777a	bta-mir-1777a	MI0011508	chr6	Pooly conserved	no		Intronic	NSG1	neuron specific gene family member 1	107199000	107199075	-	6.38273	71	no
56	bta-miR-1777b	bta-mir-1777b	bta-mir-1777b	MI0011520	chr7	Pooly conserved	no		intronic	PDGFRB	platelet-derived growth factor receptor, beta polypeptide	63524522	63524601	-	6.85489	49	no
57	bta-miR-181a	bta-mir-181a-1	bta-mir-181a-1	MI0010484	chr16	Highly conserved	yes	miR-181b-1 ~ 181a-1	intergenic			79685932	79686041	-	0.965751	1093	no
58		bta-mir-181a-2	bta-mir-181a-2	MI0004757	chr11	Highly conserved	yes	miR-181a-2 ~ 181b-2	intronic	LOC100848407	uncharacterized	95709411	95709520	+			no
59	bta-miR-1835	bta-mir-1835	bta-mir-1835	MI0010465	chr5	Pooly conserved	no		intronic	RAC2	ras-related C3 botulinum toxin substrate 2 (rho family, small GTP binding protein Rac2)	76049715	76049777	-	2.05544	123	no
60	bta-miR-185	bta-mir-185	bta-mir-185	MI0009758	chr17	Conserved	no		intergenic			74967066	74967144	+	3.22562	281	no
61	bta-miR-186	bta-mir-186	bta-mir-186	MI0005033	chr3	Conserved	no		intronic	ZRANB2	zinc finger, RAN-binding domain containing 2	74462295	74462380	+	3.27501	777	no
62	bta-miR-18a	bta-mir-18a	bta-mir-18a	MI0004740	chr12	Highly conserved	yes	miR-17 ~ 92a-1	intergenic			66226697	66226767	+	1.16028	251	no
63	bta-miR-193a-3p	bta-mir-193a	bta-mir-193a	MI0005014	chr19	Highly conserved	no		intergenic			18824221	18824301	-	4.84802	197	no
64	bta-miR-193a-5p					Pooly conserved	no		intergenic						1.6025	128	no
65	bta-miR-195	bta-mir-195	bta-mir-195	MI0005459	chr19	Highly conserved	yes	miR-195 ~ 497	intergenic			27441343	27441429	-	5.90208	1161	no
66	bta-miR-196a	bta-mir-196a-1	bta-mir-196a-1	MI0009767	chr19	Highly conserved	no		intergenic			38496984	38497085	+	1.83855	268	no
67		bta-mir-196a-2	bta-mir-196a-2	MI0009766	chr5	Highly conserved	no		intergenic			26199801	26199885	-			no
68	bta-miR-197	bta-mir-197	bta-mir-197	MI0009769	chr3	Conserved	no		intergenic			33964964	33965044	-	1.25838	193	no
69	bta-miR-199a-3p	bta-mir-199a-1	bta-mir-199a-1	MI0004758	chr16	Pooly conserved	yes	miR-214 ~ 199a-1	intergenic			40491602	40491705	-	7.62054	369	no
70	bta-miR-199a-5p	bta-mir-199a-2	bta-mir-199a-2	MI0009770	chr7	Highly conserved	no		intergenic			16508926	16508996	-	5.55232	460	no
71	bta-miR-199b	bta-mir-199b	bta-mir-199b	MI0005036	chr11	Highly conserved	yes	miR-199b ~ 3154	intergenic			98867657	98867756	-	5.88392	460	no
72	bta-miR-199c	bta-mir-199c	bta-mir-199c	MI0011364	chr19	Pooly conserved	no		intronic	NUP88	nucleoporin 88kDa	26741713	26741788	+	4.01105	704	yes
73	bta-miR-19a	bta-mir-19a	bta-mir-19a	MI0005460	chr12	Highly conserved	yes	miR-17 ~ 92a-1	intergenic			66226836	66226917	+	3.68058	1096	no
74	bta-miR-19b	bta-mir-19b	bta-mir-19b	MI0005461	chr12	Highly conserved	yes	miR-17 ~ 92a-1	intergenic			66227133	66227219	+	5.5854	1096	no
75	bta-miR-204	bta-mir-204	bta-mir-204	MI0005462	chr8	Highly conserved	no		intronic	TRPM3	transient receptor potential cation channel, subfamily M, member 3	47259539	47259634	-	3.3952	614	no
76	bta-miR-20a	bta-mir-20a	bta-mir-20a	MI0004741	chr12	Highly conserved	yes	miR-17 ~ 92a-1	intergenic			66227005	66227075	+	5.01074	1133	no
77	bta-miR-21	bta-mir-21	bta-mir-21	MI0004742	chr19	Highly conserved	no		intergenic			11033072	11033143	+	4.57242	299	no
78	bta-miR-210	bta-mir-210	bta-mir-210	MI0005039	chr29	Pooly conserved	no		intergenic			51025433	51025530	+	0.544777	125	no
79	bta-miR-214	bta-mir-214	bta-mir-214	MI0005040	chr16	Highly conserved	yes	miR-214 ~ 199a-1	intergenic			40485807	40485916	-	3.91223	632	no
80	bta-miR-22-3p	bta-mir-22	bta-mir-22	MI0005041	chr19	Highly conserved	no		intergenic			23382435	23382519	-	3.30664	465	no
81	bta-miR-22-5p					Pooly conserved	no		intergenic						1.48748	252	no
82	bta-miR-221	bta-mir-221	bta-mir-221	MI0004743	chrX	Highly conserved	yes	miR-222 ~ 221	intergenic			103538835	103538944	+	0.958967	413	no
83	bta-miR-223	bta-mir-223	bta-mir-223	MI0009782	chrX	Highly conserved	no		intergenic			99936305	99936412	-	4.03598	278	no
84	bta-miR-224	bta-mir-224	bta-mir-224	MI0009783	chrX	Conserved	yes	miR-3431 ~ 452	intronic	GABRE	gamma-aminobutyric acid (GABA) A receptor, epsilon	34664590	34664670	-	1.20373	355	no
85	bta-miR-2288	bta-mir-2288	bta-mir-2288	MI0011297	chr1	Pooly conserved	no		intergenic			139318007	139318083	-	1.41287	103	no
86	bta-miR-2304	bta-mir-2304	bta-mir-2304	MI0011317	chr13	Pooly conserved	no		Intronic	FRMD4A	FERM domain containing 4A	28799305	28799378	-	0.990618	98	no
87	bta-miR-2305	bta-mir-2305	bta-mir-2305	MI0011318	chr13	Pooly conserved	no		Intronic	RIN2	Ras and Rab interactor 2	39836873	39836938	+	6.09203	109	yes
88	bta-miR-2316	bta-mir-2316	bta-mir-2316	MI0011336	chr15	Pooly conserved	no		intergenic			47272310	47272384	+	2.53354	8	yes
89	bta-miR-2328-3p	bta-mir-2328	bta-mir-2328	MI0011353	chr18	Pooly conserved	no		Intronic	ZNF821	zinc finger protein 821	39351757	39351834	+	5.38822	144	yes
90	bta-miR-2332	bta-mir-2332	bta-mir-2332	MI0011358	chr19	Pooly conserved	no		Intronic	UTP6	UTP6, small subunit (SSU) processome component, homolog (yeast)	18581961	18582029	+	3.39116	392	yes
91	bta-miR-2374	bta-mir-2374	bta-mir-2374	MI0011409	chr22	Pooly conserved	no		intergenic			59818212	59818288	+	1.98173	135	yes
92	bta-miR-2391	bta-mir-2391	bta-mir-2391	MI0011431	chr26	Pooly conserved	no		intergenic			10964297	10964359	+	0.5515	2732	yes
93	bta-miR-23a	bta-mir-23a	bta-mir-23a	MI0005042	chr7	Highly conserved	yes	miR-24-2 ~ 23a	intergenic			12981970	12982042	-	6.05692	1027	no
94	bta-miR-23b-3p	bta-mir-23b	bta-mir-23b	MI0005066	chr8	Highly conserved	yes	miR-2475 ~ 24-1	intergenic			83009615	83009674	+	5.62276	1027	no
95	bta-miR-2411-3p	bta-mir-2411	bta-mir-2411	MI0011456	chr3	Pooly conserved	no		intronic	UBAP2L	ubiquitin associated protein 2-like	16327516	16327592	-	1.21695	150	no
96	bta-miR-2412	bta-mir-2412	bta-mir-2412	MI0011457	chr3	Pooly conserved	no		intergenic			18845837	18845914	-	3.33923	135	yes
97	bta-mir-2424	bta-mir-2424	bta-mir-2424	MI0011474	chr5	Pooly conserved	no		intronic	NCAPD2	uncharacterized LOC509171	104262188	104262267	-	0.294685	225	yes
98	bta-mir-2425-3p	bta-mir-2425	bta-mir-2425	MI0011475	chr5	Pooly conserved	no		Intronic	NCKAP5L	NCK-associated protein 5-like	30251637	30251717	+	0.136872	247	no
99	bta-mir-2428	bta-mir-2428	bta-mir-2428	MI0011478	chr5	Pooly conserved	no		intronic	KIF21A	kinesin family member 21A	41964062	41964126	+	0.304527	339	no
100	bta-miR-24-3p	bta-mir-24-2	bta-mir-24-2	MI0005053	chr7	Highly conserved	yes	miR-24-2 ~ 23a	intergenic			12981642	12981713	-	7.06444	573	no
101	bta-miR-2455	bta-mir-2455	bta-mir-2455	MI0011512	chr7	Pooly conserved	no		intergenic			17935950	17936025	-	3.07468	413	yes
102	bta-miR-2474	bta-mir-2474	bta-mir-2474	MI0011534	chr8	Pooly conserved	no		Intronic	SHB	Src homology 2 domain containing adaptor protein B	62600141	62600199	-	1.61477	5	yes
103	bta-miR-2478	bta-mir-2478	bta-mir-2478	MI0011540	chr9	Pooly conserved	no		intergenic			28046280	28046356	-	10.9021	116	yes
104	bta-miR-2483	bta-mir-2483	bta-mir-2483	MI0011545	chrX	Pooly conserved	no		intergenic			9189806	9189885	-	1.61809	381	yes
105	bta-miR-25	bta-mir-25	bta-mir-25	MI0005067	chr25	Highly conserved	yes	miR-106b ~25	intronic	MCM7	minichromosome maintenance complex component 7	36892449	36892532	+	4.45583	820	no
106	bta-miR-26a	bta-mir-26a-1	bta-mir-26a-1	MI0009784	chr22	Highly conserved	no		Intronic	CTDSPL	CTD (carboxy-terminal domain, RNA polymerase II, polypeptide A) small phosphatase-like	11457900	11457989	+	6.61041	823	no
107		bta-mir-26a-2	bta-mir-26a-2	MI0004731	chr5	Highly conserved	no		Intronic	CTDSP2	CTD (carboxy-terminal domain, RNA polymerase II, polypeptide A) small phosphatase 2	55977923	55978006	+			no
108	bta-miR-26b	bta-mir-26b	bta-mir-26b	MI0004745	chr2	Highly conserved	no		intronic	CTDSP1	CTD (carboxy-terminal domain, RNA polymerase II, polypeptide A) small phosphatase 1	107133394	107133478	+	6.51747	823	no
109	bta-miR-27a-3p	bta-mir-27a	bta-mir-27a	MI0004746	chr7	Highly conserved	yes	miR-24-2 ~ 23a	intergenic			12981791	12981868	-	6.07171	1106	no
110	bta-miR-27b	bta-mir-27b	bta-mir-27b	MI0004760	chr8	Highly conserved	yes	miR-2475 ~ 24-1	intergenic			83009823	83009919	+	6.67789	1106	no
111	bta-miR-28	bta-mir-28	bta-mir-28	MI0009785	chr1	Conserved	no		intronic	LPP	LIM domain containing preferred translocation partner in lipoma	79250531	79250616	-	3.14242	192	no
112	bta-miR-2881	bta-mir-2881	bta-mir-2881	MI0013054	chr7	Pooly conserved	no		intergenic			13754307	13754377	+	3.95584	59	yes
113	bta-mir-2882	bta-mir-2882	bta-mir-2882	MI0013055	chr7	Pooly conserved	no		exonic	SMARCA4	SWI/SNF related, matrix associated, actin dependent regulator of chromatin, subfamily a, member 4	16664593	16664650	+	0.147594	19	yes
114	bta-mir-2885	bta-mir-2885	bta-mir-2885	MI0013058	chr29	Pooly conserved	no		intergenic			40742016	40742073	-	0.201847	27	yes
115	bta-miR-2888	bta-mir-2888-1	bta-mir-2888-1	MI0013062	chr21	Pooly conserved	no		intergenic			36134507	36134571	+	4.60172	93	yes
116		bta-mir-2888-2	bta-mir-2888-2	MI0013063	chr22	Pooly conserved	no		intronic	GRIP2	glutamate receptor interacting protein 2	58391421	58391488	+			no
117	bta-miR-2892	bta-mir-2892	bta-mir-2892	MI0013067	chr12	Pooly conserved	no		intergenic			81323148	81323251	-	1.51888	3	yes
118	bta-miR-2893	bta-mir-2893	bta-mir-2893	MI0013068	chr17	Pooly conserved	no		intronic	CABIN1	calcineurin binding protein 1	73346080	73346140	+	5.81877	205	no
119	bta-mir-2898	bta-mir-2898	bta-mir-2898	MI0013073	chr8	Pooly conserved	no		intergenic			74353978	74354054	+	0.368568	134	yes
120	bta-miR-299	bta-mir-299	bta-mir-299	MI0009787	chr21	Pooly conserved	yes	miR-379 ~ 656	intergenic			67563570	67563632	+	1.28413	262	no
121	bta-miR-29a	bta-mir-29a	bta-mir-29a	MI0004733	chr4	Pooly conserved	yes	miR-29a ~ 29b-1	intergenic			95402319	95402382	-	5.68623	524	no
122	bta-miR-29b	bta-mir-29b-1	bta-mir-29b-1	MI0010464	chr4	Highly conserved	yes	miR-29a ~ 29b-1	intergenic			95402694	95402774	-	5.4654	1018	no
123		bta-mir-29b-2	bta-mir-29b-2	MI0005043	chr16	Highly conserved	yes	miR-29b-2 ~ 29c	intronic	LOC100848691	uncharacterized LOC100848691	77478033	77478113	+			no
124	bta-miR-29c	bta-mir-29c	bta-mir-29c	MI0005044	chr16	Highly conserved	yes	miR-29b-2 ~ 29c	intronic	LOC100848691	uncharacterized LOC100848691	77478593	77478680	+	5.26393	1018	no
125	bta-miR-30a-5p	bta-mir-30a	bta-mir-30a	MI0005054	chr9	Highly conserved	no		intergenic			10768281	10768347	-	1.97307	1262	no
126	bta-miR-30b-5p	bta-mir-30b	bta-mir-30b	MI0004761	chr14	Highly conserved	yes	miR-30d ~ 30b	intergenic			8084721	8084808	+	4.87588	1262	no
127	bta-miR-30c	bta-mir-30c	bta-mir-30c	MI0005064	chr3	Highly conserved	yes	miR-30c ~ 30e	intronic	NFYC	nuclear transcription factor Y, gamma	106059358	106059462	-	3.90193	1262	no
128	bta-miR-30d	bta-mir-30d	bta-mir-30d	MI0004747	chr14	Highly conserved	yes	miR-30d ~ 30b	intergenic			8080292	8080361	+	3.21404	1262	no
129	bta-miR-30f	bta-mir-30f	bta-mir-30f	MI0009795	chr9	Highly conserved	no		intergenic			10730929	10731012	-	1.91695	1262	no
130	bta-miR-32	bta-mir-32	bta-mir-32	MI0009796	chr8	Highly conserved	no		intronic	TMEM245	transmembrane protein 245	100305160	100305229	-	1.49435	820	no
131	bta-miR-320a	bta-mir-320a-1	bta-mir-320a-1	MI0012211	chr8	Conserved	no		intergenic			70060384	70060465	-	2.75839	699	no
132		bta-mir-320a-2	bta-mir-320a-2	MI0004748	chr20	Conserved	no		intergenic			15213924	15214005	+			no
133	bta-miR-324	bta-mir-324	bta-mir-324	MI0009798	chr19	Conserved	no		intergenic			27571341	27571429	-	0.963289	119	no
134	bta-miR-331	bta-mir-331	bta-mir-331	MI0005463	chr5	Pooly conserved	no		intergenic			25109057	25109146	+	3.99872	221	no
135	bta-miR-338	bta-mir-338	bta-mir-338	MI0009805	chr19	Highly conserved	no		intronic	AATK	apoptosis-associated tyrosine kinase	52189629	52189720	+	3.07727	281	no
136	bta-miR-339	bta-mir-339a	bta-mir-339a	MI0009806	chr25	Conserved	no		intronic	C7orf50	chromosome 25 open reading frame, human C7orf50	42293998	42294075	+	1.45356	177	no
137	bta-miR-33a	bta-mir-33a	bta-mir-33a	MI0009807	chr5	Highly conserved	no		intronic	SREBF2	sterol regulatory element binding transcription factor 2	113410750	113410818	+	0.65606	372	no
138	bta-miR-342	bta-mir-342	bta-mir-342	MI0005059	chr21	Conserved	no		intronic	EVL	Enah/Vasp-like	66706848	66706941	+	0.72705	256	no
139	bta-miR-345-5p	bta-mir-345	bta-mir-345	MI0005019	chr21	Pooly conserved	no		intergenic			66867086	66867176	+	1.25669	151	no
140	bta-miR-34a	bta-mir-34a	bta-mir-34a	MI0005464	chr16	Highly conserved	no		intergenic			45197390	45197496	+	4.2211	573	no
141	bta-miR-361	bta-mir-361	bta-mir-361	MI0005045	chrX	Conserved	no		intronic	CHM	choroideremia (Rab escort protein 1)	74328422	74328492	+	2.75409	208	no
142	bta-miR-362-5p	bta-mir-362	bta-mir-362	MI0009811	chrX	Pooly conserved	yes	miR-532 ~ 502a-1	intergenic			92898442	92898506	+	1.36382	141	no
143	bta-miR-365-3p	bta-mir-365-1	bta-mir-365-1	MI0005465	chr25	Highly conserved	yes	miR-193b ~ 365-1	intergenic			13344234	13344320	+	5.45668	249	no
144		bta-mir-365-2	bta-mir-365-2	MI0009812	chr19	Highly conserved	yes	miR-365-2 ~ 2333	intergenic			18811262	18811372	-			no
145	bta-miR-374a	bta-mir-374a	bta-mir-374a	MI0005466	chrX	Conserved	yes	miR-374a ~ 545	intergenic			81951223	81951294	+	2.68888	630	no
146	bta-miR-374b	bta-mir-374b	bta-mir-374b	MI0009816	chrX	Conserved	yes	miR-374b ~ 421	intergenic			82023911	82024005	+	2.21929	630	no
147	bta-miR-376b	bta-mir-376b	bta-mir-376b	MI0010444	chr21	Conserved	yes	miR-379 ~ 656	intergenic			67579062	67579154	+	0.754697	192	no
148	bta-miR-376d	bta-mir-376d	bta-mir-376d	MI0010445	chr21	Conserved	yes	miR-379 ~ 656	intergenic			67578686	67578767	+	1.64491	192	no
149	bta-miR-378	bta-mir-378-1	bta-mir-378-1	MI0009819	chr7	Conserved	no		intronic	PPARGC1B	peroxisome proliferator-activated receptor gamma coactivator 1-beta-like	63067301	63067366	+	4.38587	151	no
150		bta-mir-378-2	bta-mir-378-2	MI0013052	chr4	Conserved	no		intergenic			10715298	10715373	+			no
151	bta-miR-379	bta-mir-379	bta-mir-379	MI0009820	chr21	Conserved	yes	miR-379 ~ 656	intergenic			67561869	67561954	+	2.48478	97	no
152	bta-miR-411a	bta-mir-411a	bta-mir-411a	MI0009826	chr21	Pooly conserved	yes	miR-379 ~ 656	intergenic			67563098	67563179	+	1.85638	123	no
153	bta-miR-423-5p	bta-mir-423	bta-mir-423	MI0005046	chr19	Pooly conserved	no		intronic	NSRP1	nuclear speckle splicing regulatory protein 1	21799484	21799577	+	1.73029	159	no
154	bta-miR-425-5p	bta-mir-425	bta-mir-425	MI0005047	chr22	Pooly conserved	yes	miR-191 ~ 425	intergenic			51543952	51544038	+	1.60863	74	yes
155	bta-miR-424	bta-mir-424	bta-mir-424	MI0012212	chrX	Highly conserved	yes	miR-450b ~ 424	intronic	LOC100847497	uncharacterized LOC100847497	18185439	18185534	-	3.79905	1161	no
156	bta-miR-450a	bta-mir-450a-1	bta-mir-450a-1	MI0012213	chrX	Conserved	yes	miR-450b ~ 424	intergenic			18179070	18179151	-	2.31011	10	no
157		bta-mir-450a-2	bta-mir-450a-2	MI0005048	chrX	Conserved	yes	miR-450b ~ 424	intergenic			18179221	18179312	-			no
158	bta-miR-451	bta-mir-451	bta-mir-451	MI0009837	chr19	Highly conserved	yes	miR-451 ~ 144	intergenic			20796860	20796930	-	7.24901	22	no
159	bta-miR-452	bta-mir-452	bta-mir-452	MI0009838	chrX	Pooly conserved	yes	miR-3431 ~ 452	intronic	GABRE	gamma-aminobutyric acid (GABA) A receptor, epsilon	34665624	34665708	-	0.542307	284	no
160	bta-miR-486	bta-mir-486	bta-mir-486	MI0009843	chr27	Conserved	no		intronic	ANK1	ankyrin-1-like	36261818	36261941	-	3.33482	144	no
161	bta-miR-487b	bta-mir-487b	bta-mir-487b	MI0005060	chr21	Conserved	yes	miR-379 ~ 656	intergenic			67583558	67583641	+	0.354801	15	no
162	bta-miR-494	bta-mir-494	bta-mir-494	MI0009848	chr21	Conserved	yes	miR-379 ~ 656	intergenic			67569676	67569760	+	2.14354	468	no
163	bta-miR-497	bta-mir-497	bta-mir-497	MI0005467	chr19	Highly conserved	yes	miR-195 ~ 497	intergenic			27441652	27441763	-	6.16166	1161	no
164	bta-miR-500	bta-mir-500	bta-mir-500	MI0009851	chrX	Pooly conserved	yes	miR-532 ~ 502a-1	intergenic			92899698	92899781	+	1.24332	273	no
165	bta-miR-532	bta-mir-532	bta-mir-532	MI0005061	chrX	Pooly conserved	yes	miR-532 ~ 502a-1	intergenic			92886501	92886586	+	0.388885	186	no
166	bta-miR-671	bta-mir-671	bta-mir-671	MI0009887	chr4	Pooly conserved	no		intronic	CHPF2	chondroitin polymerizing factor 2	114614902	114615019	+	1.54566	296	no
167	bta-miR-885	bta-mir-885	bta-mir-885	MI0009904	chr22	Pooly conserved	no		intronic	ATP2B2	ATPase, Ca++ transporting, plasma membrane 2	55072939	55073012	-	1.2902	184	no
168	bta-miR-92	bta-mir-92a-1	bta-mir-92a-1	MI0009905	chr12	Highly conserved	yes	miR-17 ~ 92a-1	intergenic			66227255	66227332	+	3.67614	820	no
169		bta-mir-92a-2	bta-mir-92a-2	MI0005024	chrX	Highly conserved	yes	miR-363 ~ 106a	intergenic			17917857	17917924	-			no
170	bta-miR-93	bta-mir-93	bta-mir-93	MI0005050	chr25	Highly conserved	yes	miR-106b ~25	intronic	MCM7	minichromosome maintenance complex component 7	36892249	36892325	+	2.3942	1133	no
171	bta-miR-98	bta-mir-98	bta-mir-98	MI0005025	chrX	Highly conserved	yes	miR-98 ~ let-7f-2	intronic	HUWE1	HECT, UBA and WWE domain containing 1	96382628	96382746	-	2.93143	984	no
172	bta-miR-99a	bta-mir-99a	bta-mir-99a	MI0004751	chr1	Highly conserved	yes	let-7c ~ 99a	intergenic			19931185	19931265	-	5.23912	53	no
173	bta-miR-99b	bta-mir-99b	bta-mir-99b	MI0005469	chr18	Highly conserved	yes	miR-99b ~ 125a	intergenic			58014868	58014937	+	0.867204	53	no
