# Supplementary material for: MicroRNAs in bovine adipogenesis: genomic context, expression and function
Source: BMC Genomics. 2014 Feb 18;15:137. doi: 10.1186/1471-2164-15-137 (PMC3930007; doi:10.1186/1471-2164-15-137)
Supplement: Additional file 2 — Frequency histogram of all pairwise correlations among AT core miRNAs. [file 1471-2164-15-137-S2.xlsx]

## Sheet: Additional file 2
miRNA Pairs R
0.993495		Bin	Frequency
0.992365		-0.756778	1
0.99219		-0.740721	0
0.991285		-0.724663	2
0.990924		-0.708606	2
0.990826		-0.692548	4
0.990825		-0.67649	5
0.989035		-0.660433	16
0.98839		-0.644375	12
0.988283		-0.628318	13
0.988054		-0.61226	26
0.987737		-0.596203	20
0.987309		-0.580145	19
0.986272		-0.564088	23
0.985693		-0.54803	36
0.985088		-0.531972	42
0.984765		-0.515915	37
0.98468		-0.499857	40
0.984175		-0.4838	66
0.983987		-0.467742	47
0.983939		-0.451685	48
0.981974		-0.435627	71
0.98171		-0.41957	68
0.981475		-0.403512	66
0.981139		-0.387455	87
0.98095		-0.371397	84
0.980233		-0.355339	98
0.979523		-0.339282	100
0.97889		-0.323224	96
0.978323		-0.307167	119
0.978037		-0.291109	125
0.97745		-0.275052	115
0.977312		-0.258994	109
0.977252		-0.242937	129
0.977251		-0.226879	102
0.977226		-0.210821	121
0.976399		-0.194764	125
0.975916		-0.178706	132
0.975883		-0.162649	112
0.975825		-0.146591	131
0.975579		-0.130534	130
0.975576		-0.114476	107
0.975573		-0.0984186	129
0.975545		-0.0823611	143
0.97517		-0.0663035	126
0.974969		-0.050246	143
0.974953		-0.0341884	127
0.974868		-0.0181309	134
0.974727		-0.00207331	118
0.974671		0.0139842	113
0.974616		0.0300418	150
0.974597		0.0460993	109
0.97456		0.0621569	124
0.974246		0.0782144	134
0.974116		0.094272	133
0.97394		0.11033	131
0.973919		0.126387	128
0.973764		0.142445	128
0.973293		0.158502	119
0.973273		0.17456	124
0.972922		0.190617	109
0.972195		0.206675	106
0.972041		0.222732	105
0.97195		0.23879	125
0.971901		0.254847	123
0.971769		0.270905	111
0.971628		0.286963	104
0.971356		0.30302	109
0.971087		0.319078	103
0.971045		0.335135	95
0.971029		0.351193	116
0.970953		0.36725	92
0.970862		0.383308	124
0.970662		0.399365	102
0.970636		0.415423	104
0.970272		0.431481	122
0.970236		0.447538	97
0.969955		0.463596	101
0.969853		0.479653	115
0.969831		0.495711	109
0.969793		0.511768	125
0.969578		0.527826	136
0.969552		0.543883	111
0.969547		0.559941	134
0.969286		0.575999	109
0.969279		0.592056	156
0.96927		0.608114	150
0.969065		0.624171	145
0.968744		0.640229	138
0.96873		0.656286	157
0.968568		0.672344	142
0.96853		0.688401	169
0.968434		0.704459	166
0.968102		0.720516	155
0.967945		0.736574	161
0.96771		0.752632	175
0.967656		0.768689	174
0.96727		0.784747	201
0.967089		0.800804	185
0.966859		0.816862	175
0.966738		0.832919	193
0.966635		0.848977	192
0.966487		0.865034	183
0.96644		0.881092	209
0.966392		0.89715	223
0.966307		0.913207	187
0.966196		0.929265	138
0.966118		0.945322	133
0.965785		0.96138	111
0.965364		0.977437	99
0.965333		More	32
0.965265
0.965122
0.964983
0.964234
0.964159
0.963738
0.963206
0.963165
0.963144
0.962604
0.962591
0.962543
0.962411
0.962266
0.962074
0.96206
0.961799
0.961794
0.961617
0.96156
0.961228
0.960632
0.960549
0.960325
0.960103
0.960075
0.96005
0.959828
0.959798
0.959755
0.959241
0.959219
0.959179
0.959167
0.959163
0.958852
0.958458
0.958431
0.958399
0.95827
0.95811
0.958102
0.957912
0.957891
0.957647
0.957613
0.957576
0.95757
0.957402
0.95733
0.957326
0.957151
0.957143
0.956841
0.956822
0.95668
0.956472
0.956277
0.956259
0.956161
0.955752
0.955694
0.955625
0.955085
0.955064
0.955048
0.954971
0.954966
0.954492
0.954447
0.954393
0.954163
0.954127
0.953455
0.953117
0.952993
0.952933
0.952776
0.952625
0.952467
0.952072
0.95192
0.951708
0.951707
0.951123
0.951104
0.95095
0.950787
0.950674
0.950621
0.950532
0.950285
0.950232
0.949947
0.949879
0.949868
0.949846
0.949744
0.9497
0.949622
0.949541
0.949416
0.949362
0.949346
0.949281
0.949276
0.948732
0.948372
0.948193
0.948094
0.948081
0.947687
0.947587
0.947455
0.947414
0.947257
0.947137
0.947119
0.946913
0.946623
0.946511
0.946412
0.946306
0.946302
0.946267
0.946221
0.946047
0.946018
0.945689
0.945649
0.945586
0.945011
0.944891
0.944775
0.944639
0.944619
0.9444
0.944212
0.944155
0.944072
0.943892
0.943866
0.943138
0.942966
0.942919
0.942732
0.94257
0.942416
0.942402
0.942327
0.942177
0.942106
0.94208
0.942069
0.941908
0.941698
0.941675
0.941509
0.941477
0.941441
0.941256
0.941171
0.941028
0.940962
0.940843
0.940702
0.940676
0.940482
0.940195
0.940156
0.940143
0.940076
0.94005
0.93974
0.939612
0.939595
0.939558
0.939513
0.939307
0.939116
0.939035
0.938859
0.938715
0.938693
0.938433
0.938357
0.938302
0.93826
0.938141
0.938083
0.937978
0.937944
0.937787
0.937609
0.937454
0.937302
0.937221
0.937129
0.937122
0.936886
0.936527
0.93625
0.936177
0.936102
0.935976
0.935735
0.935721
0.935699
0.935696
0.935526
0.935284
0.935271
0.93508
0.935023
0.934951
0.934591
0.934551
0.93435
0.93418
0.934167
0.934051
0.933948
0.933911
0.933803
0.933789
0.933762
0.933657
0.933646
0.933558
0.933394
0.933318
0.933309
0.933211
0.933195
0.933152
0.933035
0.932952
0.932735
0.93259
0.93252
0.932393
0.932358
0.932135
0.932116
0.932052
0.931368
0.931298
0.931258
0.931033
0.930862
0.930787
0.930778
0.930741
0.930724
0.930558
0.930478
0.930452
0.930219
0.930161
0.92996
0.929575
0.929521
0.929513
0.929361
0.929158
0.929085
0.929031
0.928917
0.928886
0.928832
0.928715
0.928648
0.928202
0.928154
0.927899
0.927685
0.927592
0.927386
0.926925
0.92682
0.92676
0.926686
0.926642
0.926641
0.926633
0.926603
0.926591
0.926284
0.926056
0.925894
0.925726
0.925567
0.925448
0.925347
0.925152
0.925114
0.925111
0.925098
0.924998
0.924842
0.924587
0.924504
0.924329
0.924252
0.924088
0.924075
0.923957
0.92379
0.923754
0.923736
0.923536
0.923226
0.923101
0.922974
0.922625
0.922526
0.922485
0.922282
0.922015
0.921975
0.92185
0.921832
0.92179
0.921556
0.9215
0.921381
0.921325
0.921154
0.92113
0.921052
0.920943
0.920268
0.920261
0.920206
0.920179
0.920124
0.920057
0.919987
0.919833
0.919433
0.919224
0.918464
0.91835
0.918319
0.918282
0.918216
0.918161
0.918131
0.918046
0.917972
0.917965
0.917619
0.917583
0.917546
0.917471
0.9173
0.91722
0.917219
0.917109
0.917084
0.916915
0.916867
0.916768
0.916622
0.916602
0.916539
0.91624
0.916239
0.916135
0.916107
0.916101
0.916057
0.915953
0.915906
0.915771
0.91571
0.915647
0.915531
0.915382
0.915263
0.915139
0.915127
0.915124
0.914961
0.914641
0.914396
0.914261
0.914197
0.914194
0.914125
0.914071
0.914046
0.913923
0.913747
0.913702
0.913665
0.913638
0.913587
0.913554
0.913516
0.913376
0.91334
0.913177
0.913071
0.912759
0.912688
0.912606
0.912464
0.912412
0.912384
0.912365
0.912343
0.912283
0.91217
0.912104
0.911896
0.911874
0.911791
0.911695
0.911676
0.91165
0.911605
0.9114
0.91136
0.91131
0.911274
0.911176
0.911171
0.911107
0.911063
0.911048
0.911037
0.910983
0.910956
0.910804
0.910572
0.910461
0.910258
0.910231
0.910021
0.909931
0.909909
0.909841
0.909487
0.909441
0.909412
0.90931
0.909293
0.909132
0.90911
0.909038
0.908901
0.908535
0.90825
0.908086
0.908023
0.907831
0.907818
0.907805
0.907768
0.907761
0.907607
0.907582
0.907484
0.907386
0.907359
0.907147
0.907055
0.906962
0.906956
0.906886
0.906823
0.90666
0.90662
0.906563
0.906526
0.906499
0.906481
0.906366
0.906272
0.90618
0.906164
0.906158
0.906076
0.905961
0.90591
0.905842
0.905673
0.905522
0.905476
0.905396
0.905233
0.905155
0.905024
0.904916
0.904892
0.904776
0.904755
0.904632
0.904624
0.904196
0.904057
0.903981
0.903892
0.903867
0.903842
0.903771
0.903512
0.903302
0.902866
0.902792
0.902726
0.902672
0.902275
0.90209
0.902065
0.901719
0.901689
0.901638
0.901616
0.901567
0.901535
0.901428
0.9014
0.901391
0.901223
0.90107
0.9008
0.900677
0.900648
0.90056
0.900539
0.90053
0.900502
0.900472
0.900367
0.900145
0.900031
0.900004
0.899956
0.8999
0.899881
0.899759
0.899633
0.899616
0.899599
0.899527
0.899416
0.899181
0.899025
0.898953
0.898882
0.898666
0.898607
0.898576
0.898568
0.898533
0.8985
0.898457
0.898361
0.898356
0.898313
0.898245
0.898238
0.898229
0.898189
0.898108
0.897987
0.89797
0.897918
0.897902
0.897823
0.897777
0.897749
0.897741
0.897738
0.897677
0.897655
0.897571
0.897528
0.897507
0.897489
0.897484
0.897478
0.897461
0.897445
0.897297
0.897274
0.897154
0.897108
0.897074
0.896964
0.896923
0.896891
0.896797
0.896608
0.896571
0.89656
0.896531
0.896512
0.896488
0.896476
0.896416
0.895921
0.895617
0.895573
0.895339
0.895287
0.895286
0.895256
0.895182
0.895165
0.895154
0.895045
0.894926
0.894907
0.894905
0.894865
0.894818
0.894718
0.894626
0.894612
0.894531
0.894493
0.894433
0.894428
0.894222
0.894217
0.894167
0.894167
0.893798
0.893496
0.89347
0.893306
0.893302
0.893266
0.893223
0.893114
0.893062
0.893052
0.893047
0.892995
0.892984
0.892919
0.892884
0.892812
0.892798
0.892798
0.892329
0.892141
0.892115
0.89199
0.891888
0.891866
0.891845
0.891733
0.891672
0.891586
0.891553
0.891463
0.891447
0.891437
0.891435
0.891389
0.891346
0.891337
0.891325
0.891308
0.891294
0.891275
0.891083
0.890948
0.890884
0.890871
0.890818
0.890771
0.890597
0.890564
0.890516
0.890475
0.890407
0.89035
0.890245
0.890222
0.890135
0.890116
0.890112
0.889933
0.889896
0.889832
0.889528
0.889525
0.889489
0.889452
0.889449
0.889013
0.888895
0.888748
0.888651
0.888512
0.888279
0.88818
0.888123
0.888089
0.888017
0.887927
0.887857
0.887836
0.887834
0.887778
0.887769
0.887573
0.887546
0.887525
0.887507
0.887446
0.887418
0.887275
0.887105
0.887073
0.887032
0.887016
0.887012
0.886938
0.886898
0.886744
0.886735
0.886677
0.886584
0.886582
0.886373
0.88636
0.88629
0.886224
0.886223
0.886215
0.88606
0.885965
0.885812
0.885619
0.885613
0.885613
0.885583
0.885573
0.885342
0.885263
0.88522
0.885175
0.885061
0.885056
0.885024
0.884927
0.884902
0.884782
0.884721
0.884717
0.884538
0.884524
0.884311
0.88424
0.884227
0.884099
0.884096
0.884064
0.884041
0.884023
0.883926
0.883863
0.883822
0.883506
0.883503
0.883492
0.883462
0.883435
0.883427
0.883226
0.883202
0.883166
0.883149
0.883141
0.8831
0.883089
0.883056
0.883007
0.882981
0.882957
0.882954
0.882939
0.882861
0.882835
0.882801
0.882771
0.882227
0.882145
0.882094
0.882048
0.882032
0.882011
0.881943
0.881882
0.88183
0.88183
0.881821
0.881788
0.881524
0.881519
0.88151
0.881455
0.881454
0.88143
0.881236
0.881235
0.880956
0.880789
0.880753
0.880603
0.880433
0.880398
0.880276
0.880086
0.879789
0.879525
0.879511
0.879452
0.879376
0.879261
0.879255
0.87925
0.879175
0.879112
0.878937
0.878923
0.878887
0.878782
0.878695
0.87853
0.878432
0.878421
0.878367
0.878316
0.878301
0.878269
0.87824
0.878232
0.878226
0.878185
0.878102
0.878039
0.877935
0.877739
0.877737
0.877607
0.87717
0.877092
0.877033
0.87697
0.876943
0.876882
0.87679
0.876655
0.876632
0.87655
0.876535
0.876438
0.87641
0.876355
0.876323
0.876278
0.876239
0.876169
0.876153
0.876062
0.875955
0.875902
0.875684
0.875655
0.875625
0.875622
0.875606
0.875429
0.87536
0.875343
0.875304
0.875263
0.875259
0.875255
0.875221
0.875161
0.875027
0.875025
0.875007
0.87495
0.874947
0.874846
0.874624
0.87451
0.874481
0.874281
0.874185
0.8741
0.874043
0.873969
0.873762
0.873712
0.873711
0.873692
0.873549
0.873509
0.873257
0.87324
0.873136
0.873118
0.873019
0.872977
0.872932
0.872885
0.872878
0.87286
0.872787
0.872565
0.87256
0.872555
0.87236
0.872332
0.872313
0.872182
0.872105
0.872085
0.872062
0.872046
0.871638
0.871617
0.871571
0.871415
0.871342
0.87133
0.871297
0.871186
0.871166
0.871136
0.870969
0.87091
0.870533
0.870526
0.870472
0.870417
0.870264
0.870243
0.870197
0.870168
0.870159
0.870129
0.870046
0.869932
0.8698
0.869785
0.869607
0.869594
0.869442
0.869433
0.869413
0.869409
0.869403
0.869362
0.869347
0.869099
0.868964
0.868892
0.86875
0.868644
0.868441
0.868406
0.868331
0.86826
0.868139
0.868046
0.868017
0.867859
0.867821
0.867804
0.867692
0.86758
0.867541
0.867518
0.867144
0.867112
0.867072
0.867039
0.866901
0.86686
0.866832
0.866595
0.866585
0.866522
0.866429
0.866357
0.866186
0.866098
0.866037
0.866017
0.865945
0.865884
0.865823
0.865727
0.865722
0.865702
0.865608
0.865566
0.865532
0.865511
0.865508
0.865456
0.865414
0.865374
0.865372
0.865366
0.865362
0.865173
0.86515
0.865074
0.865044
0.864791
0.864726
0.864483
0.864278
0.864244
0.864148
0.864112
0.86409
0.864086
0.863858
0.863613
0.863397
0.863299
0.86329
0.863275
0.863245
0.86315
0.862846
0.862789
0.862786
0.862756
0.862499
0.862492
0.862442
0.862362
0.86225
0.862226
0.862182
0.862111
0.862087
0.862057
0.861993
0.861951
0.861871
0.861858
0.861837
0.861789
0.861677
0.861592
0.861425
0.861352
0.861343
0.861263
0.861213
0.861212
0.861062
0.861023
0.86102
0.860964
0.860956
0.860875
0.86079
0.86055
0.860527
0.860486
0.86041
0.860215
0.860133
0.860033
0.860017
0.860001
0.859958
0.859947
0.85991
0.85982
0.859749
0.859726
0.859489
0.859143
0.859031
0.859012
0.858884
0.858827
0.858799
0.858778
0.858747
0.858723
0.8586
0.858574
0.85846
0.858347
0.858226
0.858105
0.858028
0.857998
0.857831
0.857768
0.857738
0.85773
0.857628
0.857534
0.857316
0.857246
0.857107
0.857047
0.85704
0.856841
0.856648
0.856647
0.856622
0.856531
0.856507
0.856468
0.856424
0.85629
0.856247
0.856235
0.856169
0.85616
0.85605
0.855841
0.855753
0.855603
0.855549
0.854715
0.854691
0.854369
0.854289
0.85417
0.853947
0.853942
0.853801
0.853662
0.853514
0.853364
0.853283
0.853281
0.85311
0.852964
0.852929
0.852879
0.852679
0.85262
0.8526
0.852517
0.852381
0.852323
0.852318
0.852248
0.852216
0.852166
0.852166
0.851988
0.851936
0.851935
0.851582
0.851459
0.851346
0.851305
0.85122
0.851198
0.851108
0.85107
0.851069
0.850917
0.8509
0.850894
0.850867
0.850748
0.850737
0.8507
0.850595
0.850554
0.850465
0.850182
0.850084
0.850013
0.849756
0.849734
0.849728
0.849707
0.849688
0.849676
0.849528
0.849434
0.849355
0.849329
0.849298
0.849248
0.849236
0.849178
0.849115
0.849079
0.84895
0.848907
0.848857
0.848737
0.848626
0.848504
0.84842
0.848385
0.848285
0.84828
0.848158
0.847752
0.847734
0.847662
0.847621
0.847452
0.84731
0.847265
0.84721
0.847176
0.846964
0.846735
0.846712
0.846675
0.846668
0.846497
0.846493
0.846481
0.846437
0.846343
0.846216
0.846171
0.846126
0.846106
0.846094
0.846046
0.845909
0.8458
0.845764
0.845681
0.845415
0.845286
0.845275
0.845217
0.844999
0.844979
0.844915
0.844908
0.844846
0.844675
0.844667
0.844606
0.844539
0.844442
0.844279
0.844181
0.844115
0.844039
0.844008
0.843978
0.84396
0.843905
0.843802
0.843742
0.84364
0.843476
0.843437
0.843387
0.843311
0.84317
0.843118
0.843092
0.842987
0.842974
0.8428
0.84274
0.842532
0.842494
0.842444
0.842382
0.842313
0.842284
0.842112
0.842087
0.841894
0.841776
0.841662
0.841493
0.841472
0.841464
0.841436
0.841421
0.8413
0.841217
0.84113
0.84112
0.841014
0.841011
0.840993
0.840892
0.840835
0.840752
0.840719
0.840718
0.840708
0.840589
0.84058
0.840516
0.840369
0.840327
0.84029
0.840282
0.840175
0.840164
0.840119
0.84011
0.840089
0.839932
0.83966
0.839534
0.839487
0.839452
0.839245
0.839147
0.838883
0.838757
0.838743
0.838514
0.838464
0.838451
0.838408
0.838341
0.838341
0.838079
0.837945
0.837931
0.837924
0.837786
0.837658
0.837633
0.837564
0.837537
0.83747
0.837469
0.837249
0.837247
0.837174
0.837113
0.836735
0.836709
0.836605
0.836601
0.836594
0.836584
0.836531
0.836529
0.836416
0.836405
0.836367
0.836309
0.836297
0.835977
0.835973
0.835842
0.835838
0.835722
0.835672
0.835586
0.83536
0.835162
0.835072
0.835008
0.83486
0.834722
0.834607
0.834569
0.834509
0.834437
0.834334
0.834145
0.833889
0.833855
0.833838
0.833711
0.833681
0.833651
0.833549
0.833474
0.833361
0.833068
0.833026
0.833023
0.83287
0.8328
0.832689
0.83253
0.832343
0.832282
0.832183
0.832114
0.832084
0.832052
0.832001
0.831986
0.831846
0.831817
0.831731
0.831701
0.831626
0.831585
0.831552
0.831506
0.831452
0.831442
0.831387
0.831325
0.831291
0.831255
0.831167
0.831147
0.831046
0.831027
0.831002
0.830981
0.830951
0.830869
0.830866
0.830833
0.83078
0.830653
0.830614
0.830499
0.830487
0.830483
0.830187
0.830115
0.829996
0.829975
0.829973
0.829959
0.829872
0.829857
0.829838
0.829741
0.82968
0.829638
0.829541
0.829206
0.829204
0.829135
0.829121
0.828984
0.828939
0.828884
0.828871
0.828863
0.828694
0.828648
0.828327
0.828323
0.828254
0.828176
0.828083
0.828039
0.828027
0.827951
0.827824
0.827708
0.827564
0.82756
0.827318
0.827271
0.826693
0.826471
0.826418
0.826333
0.826329
0.82621
0.826158
0.826084
0.826061
0.826024
0.826013
0.825849
0.825795
0.825693
0.825657
0.825622
0.825499
0.825472
0.825439
0.825395
0.825099
0.825052
0.825009
0.824989
0.824782
0.824761
0.824718
0.824701
0.824625
0.824615
0.82456
0.824374
0.824186
0.824139
0.823955
0.823943
0.823924
0.823788
0.823744
0.823588
0.823535
0.823309
0.823294
0.823251
0.823123
0.823053
0.822887
0.822818
0.822782
0.822719
0.822528
0.822433
0.822116
0.822057
0.822044
0.82202
0.822011
0.8219
0.821836
0.821661
0.821554
0.821541
0.821501
0.821428
0.82136
0.82129
0.821263
0.821154
0.821128
0.821051
0.820938
0.820795
0.820658
0.820599
0.820438
0.820412
0.819988
0.819885
0.819772
0.819735
0.819598
0.819597
0.819284
0.819265
0.819203
0.81906
0.819015
0.818888
0.818805
0.818723
0.818521
0.818506
0.818488
0.818447
0.818177
0.81816
0.817897
0.817634
0.817563
0.817533
0.817522
0.817518
0.81724
0.817208
0.817189
0.817123
0.817112
0.817111
0.816988
0.816957
0.816925
0.81687
0.816864
0.816779
0.816746
0.816509
0.816455
0.816421
0.816389
0.816358
0.816308
0.816293
0.816176
0.815789
0.815767
0.815726
0.815524
0.815417
0.815393
0.815295
0.815127
0.815072
0.815036
0.815035
0.814712
0.814674
0.814669
0.814609
0.814607
0.814574
0.814554
0.814549
0.814528
0.814261
0.814249
0.814054
0.813929
0.813909
0.813892
0.813748
0.813649
0.813649
0.813603
0.813498
0.813492
0.813424
0.813337
0.813242
0.813106
0.813092
0.813054
0.812936
0.812925
0.812925
0.812665
0.81255
0.812527
0.812472
0.812399
0.81228
0.812272
0.812241
0.812068
0.812047
0.812002
0.811985
0.811817
0.811762
0.811731
0.811572
0.811482
0.811432
0.811357
0.811356
0.811305
0.811264
0.811171
0.811116
0.810985
0.810892
0.81088
0.810824
0.810683
0.810675
0.81067
0.810637
0.810479
0.810261
0.810248
0.810221
0.810192
0.809985
0.809821
0.809556
0.809387
0.80936
0.809345
0.809315
0.809151
0.809044
0.809038
0.809027
0.808989
0.808847
0.808791
0.808765
0.808748
0.808692
0.808663
0.80866
0.808647
0.808559
0.808551
0.808091
0.808057
0.807988
0.807951
0.807911
0.807608
0.807445
0.807271
0.80711
0.806928
0.806911
0.806877
0.80678
0.806734
0.806702
0.806623
0.806613
0.806521
0.806453
0.806446
0.806328
0.806318
0.80605
0.805997
0.80597
0.805657
0.805103
0.804989
0.804865
0.804606
0.804573
0.804463
0.804453
0.80445
0.8044
0.804273
0.804252
0.804147
0.803965
0.803943
0.803821
0.8035
0.803434
0.803427
0.803418
0.803244
0.80321
0.803103
0.803079
0.802952
0.802928
0.802682
0.802644
0.802574
0.802221
0.802068
0.801851
0.801774
0.801774
0.801556
0.80155
0.8015
0.801489
0.801447
0.801327
0.800778
0.800759
0.8007
0.800676
0.800602
0.800357
0.800321
0.800227
0.800191
0.800173
0.8001
0.799954
0.79985
0.799709
0.7997
0.799691
0.799614
0.799459
0.799299
0.79922
0.798787
0.798774
0.79868
0.798253
0.79824
0.798181
0.798049
0.798036
0.797908
0.797849
0.797793
0.797718
0.797714
0.797695
0.797609
0.797497
0.79749
0.797301
0.797157
0.797016
0.796957
0.796817
0.796699
0.796623
0.796559
0.796554
0.796326
0.796229
0.796012
0.796005
0.795911
0.795882
0.79583
0.79573
0.795715
0.795653
0.795374
0.795358
0.7953
0.795258
0.795162
0.794854
0.794788
0.794726
0.794604
0.794443
0.794415
0.794389
0.794282
0.794228
0.794204
0.794047
0.793891
0.793847
0.793826
0.793817
0.793797
0.793761
0.793752
0.793746
0.793686
0.793669
0.793661
0.793653
0.793642
0.793596
0.793297
0.793043
0.792981
0.792833
0.792763
0.792727
0.792533
0.792455
0.792409
0.792366
0.792283
0.792261
0.792226
0.792095
0.792082
0.79195
0.791931
0.791912
0.791798
0.791751
0.791562
0.791561
0.791368
0.791353
0.79135
0.791223
0.791019
0.790977
0.79082
0.790809
0.790757
0.790727
0.790501
0.790454
0.790453
0.790433
0.790364
0.79015
[truncated: 9,936 more rows]
