# Supplementary material for: MicroRNAs in bovine adipogenesis: genomic context, expression and function
Source: BMC Genomics. 2014 Feb 18;15:137. doi: 10.1186/1471-2164-15-137 (PMC3930007; doi:10.1186/1471-2164-15-137)
Supplement: Additional file 4 — Molecular and cellular functions of predicted targets of bovine specific miRNAs. [file 1471-2164-15-137-S4.xls]

## Sheet: All functions
© 2000-2013 Ingenuity Systems, Inc. All rights reserved.
AnalysisName	Function	p-value	Predicted targets by function
miR-126-3p	Carbohydrate Metabolism	1.55E-03-4.48E-02	AKT2,PDGFRB
miR-126-3p	Cell Cycle	1.87E-03-1.58E-02	PDGFRB
miR-126-3p	Cell Death and Survival	4.67E-04-4.83E-02	AKT2,KLF10,PDGFRB
miR-126-3p	Cell Morphology	4.67E-04-4.75E-02	AKT2,KLF10,PDGFRB
miR-126-3p	Cell Signaling	9.76E-03-3.22E-02	KCTD13,AKT2,PDGFRB
miR-126-3p	Cell-To-Cell Signaling and Interaction	4.67E-04-4.08E-02	AKT2,TLN2,KLF10,PDGFRB
miR-126-3p	Cellular Assembly and Organization	2.8E-03-4.26E-02	AKT2,KCTD13,PDGFRB
miR-126-3p	Cellular Compromise	4.67E-04-2.49E-02	AKT2,ORMDL3
miR-126-3p	Cellular Development	1.3E-03-4.63E-02	AKT2,KLF10,ADAMTS9,PDGFRB
miR-126-3p	Cellular Function and Maintenance	1.55E-03-4.53E-02	KCTD13,AKT2,KLF10,ORMDL3,PDGFRB
miR-126-3p	Cellular Growth and Proliferation	1.5E-04-4.39E-02	AKT2,TLN2,KLF10,ADAMTS9,PDGFRB
miR-126-3p	Cellular Movement	4.67E-04-4.62E-02	AKT2,PDGFRB
miR-126-3p	DNA Replication, Recombination, and Repair	3.73E-03-3.73E-03	PDGFRB
miR-126-3p	Drug Metabolism	3.76E-02-3.76E-02	AKT2
miR-126-3p	Energy Production	3.04E-02-4.57E-02	AKT2
miR-126-3p	Free Radical Scavenging	2.32E-02-3.63E-02	AKT2,PDGFRB
miR-126-3p	Gene Expression	2.8E-03-4.02E-02	KCTD13,AKT2,KLF10,PDGFRB
miR-126-3p	Lipid Metabolism	4.66E-03-4.21E-02	AKT2,PDGFRB
miR-126-3p	Molecular Transport	1.55E-03-4.57E-02	AKT2,PDGFRB
miR-126-3p	Nucleic Acid Metabolism	4.57E-02-4.57E-02	AKT2
miR-126-3p	Protein Degradation	4.19E-03-4.19E-03	ADAMTS9
miR-126-3p	Protein Synthesis	4.19E-03-4.75E-02	KCTD13,ADAMTS9
miR-126-3p	Small Molecule Biochemistry	1.55E-03-4.57E-02	AKT2,PDGFRB
miR-126-3p	Vitamin and Mineral Metabolism	1.81E-02-1.81E-02	KLF10
miR-1434	Cell-To-Cell Signaling and Interaction	3.19E-02-3.19E-02	PDE7B
miR-1584/2412/2374	Carbohydrate Metabolism	8.84E-03-1.54E-02	G6PC3
miR-1584/2412/2374	Cell Cycle	2.22E-03-1.98E-02	SIRT2,RAD9A,MED29,TNFSF15
miR-1584/2412/2374	Cell Death and Survival	1.43E-04-4.98E-02	ATF7,POU2F2,MED29,NFE2L1,IRAK1,SIRT2,ARFIP2,RGS5,RAD9A,LMX1B,ST3GAL1,CRABP2,TNFSF15,DUSP4,SMARCC1,CLCA2
miR-1584/2412/2374	Cell Morphology	2.22E-03-1.98E-02	SCNN1G,NFIX,POU2F2,LMX1B,POLDIP3,CLCA2
miR-1584/2412/2374	Cell-To-Cell Signaling and Interaction	1.5E-03-4.89E-02	POU2F2,KCNC4,CPLX2,G6PC3,IRAK1
miR-1584/2412/2374	Cellular Assembly and Organization	2.22E-03-4.98E-02	ARFIP2,NFIX,LMX1B,CPLX2,IRAK1
miR-1584/2412/2374	Cellular Compromise	2.22E-03-3.49E-02	SMARCC1,NFE2L1,G6PC3
miR-1584/2412/2374	Cellular Development	2.22E-03-3.49E-02	NFIX,SIRT2,RGS5,POU2F2,LMX1B,RAD9A,CRABP2,TNFSF15,SMARCC1,NFE2L1,CLCA2
miR-1584/2412/2374	Cellular Function and Maintenance	4.43E-03-4.98E-02	SCNN1G,NFIX,POU2F2,CPLX2,DUSP4,TNFSF15,G6PC3,CLCA2,IRAK1
miR-1584/2412/2374	Cellular Growth and Proliferation	2.22E-03-4.55E-02	NFIX,SIRT2,RGS5,POU2F2,RAD9A,CRABP2,TNFSF15,CLCA2
miR-1584/2412/2374	Cellular Movement	8.84E-03-4.98E-02	NFIX,CPLX2,G6PC3
miR-1584/2412/2374	Cellular Response to Therapeutics	4.43E-03-4.2E-02	NFE2L1,CLCA2
miR-1584/2412/2374	DNA Replication, Recombination, and Repair	8.84E-03-1.98E-02	SIRT2,RAD9A,SMARCC1
miR-1584/2412/2374	Drug Metabolism	1.1E-02-1.1E-02	POU2F2
miR-1584/2412/2374	Free Radical Scavenging	3.49E-02-3.49E-02	IRAK1
miR-1584/2412/2374	Gene Expression	2.67E-03-1.72E-02	NFIX,SIRT2,ATF7,POU2F2,LMX1B,RAD9A,PPP2R5D,CRABP2,DUSP4,TNFSF15,SMARCC1,NFE2L1,IRAK1
miR-1584/2412/2374	Lipid Metabolism	1.76E-02-1.76E-02	B4GALT2
miR-1584/2412/2374	Molecular Transport	7.56E-03-4.98E-02	B4GALT2,SCNN1G,POU2F2,KCNC4,CPLX2,GABRE,G6PC3,CLCA2,IRAK1
miR-1584/2412/2374	Post-Translational Modification	3.27E-02-4.35E-02	SIRT2,DUSP4,G6PC3
miR-1584/2412/2374	Protein Synthesis	3.79E-02-3.79E-02	POU2F2,DUSP4
miR-1584/2412/2374	Small Molecule Biochemistry	8.84E-03-4.98E-02	B4GALT2,POU2F2,KCNC4,CPLX2,NFE2L1,G6PC3
miR-199c	Amino Acid Metabolism	1.54E-02-1.54E-02	MTOR,C8orf44-SGK3/SGK3
miR-199c	Carbohydrate Metabolism	7.15E-04-1.54E-02	PPARA,GALNT7,MTOR,TRPC1,ABCA1
miR-199c	Cell Cycle	4.74E-04-2.04E-02	PPARA,STAT6,RBL2,COPS2,TRPC1,NINL,PTCH1,MEIS2,CDC42,NOG,MTOR,SMARCA2,PPP1R12A,TNFSF15,CDC14A,ID4
miR-199c	Cell Death and Survival	1.96E-03-1.53E-02	RBL2,MTOR,G2E3,PTCH1,NACC1,ABCA1
miR-199c	Cell Morphology	8.25E-04-2.04E-02	PPARA,KDM3A,STRN,PDS5B,MLLT4,SLC20A2,ITGB8,C8orf44-SGK3/SGK3,CDC42,CLIC4,NOG,ABCA1,ARID4B,DTNA,MTOR,PTPRJ,STAT6,RBL2,TRPC1,TJP1,CLASP2,VLDLR,APLP2,EBF1,ATP1B2
miR-199c	Cell Signaling	1.53E-02-1.62E-02	MTOR,MAP3K13,MAP3K4
miR-199c	Cell-To-Cell Signaling and Interaction	3.88E-04-2.04E-02	STAT6,FOXP1,TJP1,MLLT4,CLASP2,CDC42,CLIC4,VLDLR,ABCA1,UBR3,GOLGA4,DTNA,MTOR,APLP2,PTPRJ,AFAP1
miR-199c	Cellular Assembly and Organization	3.88E-04-1.8E-02	PPARA,KDM3A,RBL2,STRN,TJP1,NINL,PDS5B,CLASP2,ITGB8,ACVR2B,VLDLR,CDC42,ABCA1,DTNA,TUBGCP5,APLP2,MTOR,SMARCA2,PPP1R12A,AFAP1,CDC14A,CAV2,DPY30,CNEP1R1
miR-199c	Cellular Compromise	5.13E-03-2.04E-02	PPARA,STAT6,MTOR,CDC42,CLIC4,ABCA1
miR-199c	Cellular Development	4.32E-05-1.8E-02	PPARA,STRN,COPS2,NID2,MEIS2,PDS5B,ETV1,ACVR2B,ITGB8,MAP3K4,CLIC4,CDC42,NOG,ARID4B,MTOR,PTPRJ,KDM6A,TGIF2,IKZF4,AFAP1,TNFSF15,NACC1,CAV2,KIN,HDAC9,STAT6,RBL2,ATP1B1,TRPC1,FOXP1,TJP1,NINL,PTCH1,CLASP2,VLDLR,TAB3,ZBTB18,EBF1,SMARCA2,TES,PPP1R12A,ID4
miR-199c	Cellular Function and Maintenance	1.55E-04-1.8E-02	PPARA,STAT6,STRN,FOXP1,ITGB8,CLASP2,VLDLR,CDC42,CLIC4,ABCA1,MTOR,TUBGCP5,PTPRJ,TNFSF15
miR-199c	Cellular Growth and Proliferation	1.69E-03-2.04E-02	PPARA,DCBLD2,RNF139,COPS2,STRN,NID2,PDS5B,ETV1,C8orf44-SGK3/SGK3,ITGB8,CDC42,NOG,ARID4B,MTOR,PTPRJ,KDM6A,NACC1,TNFSF15,AFAP1,CAV2,KIN,STAT6,RBL2,TRPC1,FOXP1,TJP1,NINL,PTCH1,VLDLR,TAB3,EBF1,SMARCA2,TES,PPP1R12A,CDC14A,ID4
miR-199c	Cellular Movement	5.13E-03-1.79E-02	DCBLD2,PPARA,STAT6,TRPC1,FOXP1,TJP1,MLLT4,ITGB8,CLASP2,VLDLR,CDC42,CLIC4,ABCA1,NOG,MTOR,APLP2,EBF1,PTPRJ,TNFSF15,AFAP1
miR-199c	DNA Replication, Recombination, and Repair	1.02E-02-1.54E-02	RBL2,SMARCA2,NINL,CDC14A,CDC42
miR-199c	Drug Metabolism	5.63E-03-1.53E-02	STAT6,NACC1,ABCA1,UBR3
miR-199c	Energy Production	5.13E-03-5.13E-03	PPARA
miR-199c	Free Radical Scavenging	1.53E-02-1.53E-02	ABCA1
miR-199c	Gene Expression	6.91E-06-1.53E-02	KDM3A,PPARA,RBM25,COPS2,MEIS2,ETV1,ACVR2B,C8orf44-SGK3/SGK3,CDC42,NOG,ARID4B,MTOR,TGIF2,TNFSF15,IKZF4,NACC1,CTR9,HDAC9,STAT6,RBL2,FOXP1,SIK2,PTCH1,RNF141,VLDLR,ZBTB18,EBF1,SMARCA2,PPP1R12A,ID4
miR-199c	Lipid Metabolism	5.82E-04-2.04E-02	PPARA,STAT6,MTOR,TRPC1,VLDLR,CDC42,ABCA1
miR-199c	Molecular Transport	5.82E-04-2.04E-02	PPARA,STAT6,MTOR,TRPC1,CDC42,VLDLR,ABCA1,UBR3
miR-199c	Post-Translational Modification	1.02E-02-1.62E-02	MTOR,MAP3K13,MAP3K4,C8orf44-SGK3/SGK3,CDC42
miR-199c	Protein Degradation	1.78E-03-5.13E-03	PPARA,MTOR,CDC42,UBE2D1,UBR3
miR-199c	Protein Synthesis	1.78E-03-1.02E-02	PPARA,MTOR,CDC42,UBE2D1,ABCA1,UBR3
miR-199c	Protein Trafficking	1.02E-02-1.02E-02	MTOR
miR-199c	Small Molecule Biochemistry	5.82E-04-2.04E-02	KDM3A,PPARA,STAT6,MTOR,TRPC1,C8orf44-SGK3/SGK3,VLDLR,CDC42,ABCA1,UBR3
miR-199c	Vitamin and Mineral Metabolism	5.13E-03-1.53E-02	PPARA,ABCA1
miR-2305	Amino Acid Metabolism	7.23E-03-4.77E-02	SLC17A7,GIT1,HRH3,SLC2A4
miR-2305	Carbohydrate Metabolism	4.01E-04-4.96E-02	IGF2,PIP5K1A,IGFBP5,MMP2,HRH3,SLC2A4
miR-2305	Cell Cycle	1.16E-04-4.77E-02	SHB,DMPK,MAP2K7,IGF2,IGFBP5,CDC25A
miR-2305	Cell Death and Survival	4.43E-03-4.83E-02	SYNGAP1,MAP2K7,IGF2,KCNK3,AGAP3,MMP2,IGFBP5,ELK1,ZNF512B,AGAP2,CDC25A
miR-2305	Cell Morphology	1.31E-03-4.9E-02	RND2,MAP2K7,DMPK,ZNF385A,NFIX,RAB3A,SLC2A4,GIT1,SPRY4,SYNGAP1,CRMP1,PIP5K1A,IGF2,LHX6,PCYT1B,PSD,MLL2,SLC17A7,LMX1B,CNPY2,ELK1,LASP1
miR-2305	Cell Signaling	4.96E-02-4.96E-02	SYNGAP1,IGF2,MAP3K13
miR-2305	Cell-To-Cell Signaling and Interaction	1.41E-03-4.77E-02	KLC2,RAB3A,KCNK3,FBXL20,IGFBP5,MMP2,KCNAB2,HRH3,UBAP2L,CRMP1,CNIH2,SYNGAP1,PIP5K1A,IGF2,PTPRU,SLC17A7,HCN2,ELK1
miR-2305	Cellular Assembly and Organization	1.47E-03-4.9E-02	RND2,ZNF385A,NFIX,RAB3A,MMP2,GIT1,SYNGAP1,CRMP1,PIP5K1A,IGF2,PTPRU,PCYT1B,PSD,LMX1B,AGAP3,TGOLN2,CNPY2,ELK1,LASP1
miR-2305	Cellular Compromise	8.85E-03-2.2E-02	IGF2
miR-2305	Cellular Development	7.35E-04-4.9E-02	ZBTB7A,ZNF385A,NFIX,TBX6,CBX5,HRH3,KIAA2022,SPRY4,SYNGAP1,PCYT1B,LHX6,MLL2,MSI1,ERF,CDC25A,RND2,MAP2K7,RAB3A,IGFBP5,MMP2,GIT1,AGAP2,SLC2A4,SHB,CRMP1,PIP5K1A,IGF2,PTPRU,LMX1B,ELK1
miR-2305	Cellular Function and Maintenance	1.47E-03-4.96E-02	RND2,ZNF385A,NFIX,RAB3A,FBXL20,MMP2,IGFBP5,SLC2A4,GIT1,HRH3,SYNGAP1,CRMP1,PIP5K1A,IGF2,PCYT1B,PSD,LMX1B,STX1B,TGOLN2,ELK1,LASP1
miR-2305	Cellular Growth and Proliferation	7.35E-04-4.77E-02	ZBTB7A,ZNF385A,NFIX,PHC2,KCNK3,SLC35F6,HRH3,KIAA2022,SPRY4,LHX6,PCYT1B,MLL2,CRTC1,MSI1,GTPBP1,ERF,ZNF512B,LASP1,CDC25A,MAP2K7,KLC2,IGFBP5,MMP2,SLC2A4,GIT1,AGAP2,SHB,IGF2,PTPRU,LMX1B,ELK1
miR-2305	Cellular Movement	4.43E-03-4.35E-02	NFIX,IGFBP5,MMP2,CBX5,AGAP2,GIT1,HRH3,SPRY4,CRMP1,IGF2,PIP5K1A,PTPRU,LHX6,MLL2,LMX1B,ELK1,ERF,LASP1
miR-2305	DNA Replication, Recombination, and Repair	2.63E-02-3.49E-02	IGF2,AGAP3,CBX5,CDC25A
miR-2305	Drug Metabolism	1.32E-02-4.8E-02	IGF2,SLC25A11,MMP2,HRH3
miR-2305	Gene Expression	5.34E-04-4.36E-02	ZBTB7A,POLR2F,ZNF385A,NFIX,CBX5,NXF1,IGF2,NOC2L,MLL2,LMX1B,CRTC1,ELK1,ERF
miR-2305	Lipid Metabolism	4.43E-03-4.8E-02	PIP5K1A,IGF2,DAGLA,MMP2
miR-2305	Molecular Transport	5.34E-04-4.77E-02	DMPK,KLC2,ZNF385A,KCNK3,RAB3A,DAGLA,IGFBP5,HRH3,SLC2A4,NXF1,PIP5K1A,IGF2,PCYT1B,PSD,HCN2,SLC25A11,SLC17A7,STX1B,TGOLN2,AGAP3,LASP1
miR-2305	Nucleic Acid Metabolism	8.85E-03-8.85E-03	PSD
miR-2305	Post-Translational Modification	3.06E-02-3.06E-02	MMP2
miR-2305	Protein Degradation	1.76E-02-3.06E-02	AGAP3,MMP2
miR-2305	Protein Synthesis	1.76E-02-3.06E-02	AGAP3,MMP2
miR-2305	Protein Trafficking	8.85E-03-8.85E-03	AGAP3
miR-2305	RNA Trafficking	5.34E-04-5.34E-04	ZNF385A,NXF1
miR-2305	Small Molecule Biochemistry	1.96E-03-4.96E-02	PIP5K1A,IGF2,PCYT1B,PSD,KCNK3,SLC17A7,DAGLA,IGFBP5,MMP2,GIT1,SLC2A4,HRH3
miR-2305	Vitamin and Mineral Metabolism	2.63E-02-4.8E-02	IGF2,MMP2
miR-2316	Cell Death and Survival	7E-04-7E-04	ZNF423
miR-2316	Cell Morphology	5.76E-03-8.03E-03	ZNF423,CHAD
miR-2316	Cell-To-Cell Signaling and Interaction	8.75E-04-8.75E-04	CHAD
miR-2316	Cellular Development	1.22E-03-5.59E-03	ZNF423
miR-2316	Cellular Function and Maintenance	1.75E-04-1.75E-04	ZNF423
miR-2316	Cellular Growth and Proliferation	5.59E-03-5.59E-03	ZNF423
miR-2316	Cellular Movement	1.75E-04-1.75E-04	ZNF423
miR-2316	Gene Expression	3.58E-02-3.58E-02	ZNF423
miR-2328-3p	Amino Acid Metabolism	3.31E-02-3.31E-02	PDE2A,VAMP2
miR-2328-3p	Carbohydrate Metabolism	4.59E-02-4.59E-02	LRP6
miR-2328-3p	Cell Cycle	3.91E-03-3.84E-02	NDRG1,CCND3,LRP6,HIPK2
miR-2328-3p	Cell Death and Survival	2.31E-03-4.96E-02	ZBTB18,GRIN2B,SYNGAP1,BBC3,CACNA2D2,NDRG1,NPAS4,LRP6,HIPK2,RARG
miR-2328-3p	Cell Morphology	3.78E-03-3.46E-02	GRIN2B,CACNA2D2,EGR3,VAMP2,RARG,HOXD10,SSPN,SYNGAP1,BBC3,MLL2,CCND3,TCAP,NPAS4,CDK5R2,RAB11A,IHH,SH2B1,ADAMTS4
miR-2328-3p	Cell Signaling	2E-02-4.96E-02	MDFI,SYNGAP1,GRIN2B,MINK1,PDE2A,BBC3,LRP6,TRAF4,CDK5R2,DLG2,IHH,HIPK2
miR-2328-3p	Cell-To-Cell Signaling and Interaction	7.2E-05-4.59E-02	MINK1,CNIH2,SYNGAP1,GRIN2B,PDE2A,CACNA2D2,CCND3,EGR3,NLGN2,DLG2,RAB11A,HIPK2,VAMP2
miR-2328-3p	Cellular Assembly and Organization	1.74E-03-4.22E-02	CACNA2D2,NDRG1,EGR3,NLGN2,MYPN,VAMP2,RARG,SYNGAP1,RHOV,BBC3,TCAP,CDK5R2,IHH,RAB11A,HIPK2,SH2B1
miR-2328-3p	Cellular Compromise	3.91E-03-3.08E-02	GRIN2B,NDRG1,HIPK2
miR-2328-3p	Cellular Development	3.91E-03-4.74E-02	MDFI,CACNA2D2,NDRG1,EGR3,LRP6,RARG,SSPN,ZBTB18,CCND3,TCAP,SRRM4,IHH,HIPK2,ID4,SH2B1
miR-2328-3p	Cellular Function and Maintenance	1.74E-03-4.59E-02	SYNGAP1,BBC3,CACNA2D2,NDRG1,EGR3,TCAP,NLGN2,LRP6,RAB11A,MYPN,VAMP2,HIPK2
miR-2328-3p	Cellular Growth and Proliferation	7.8E-03-4.59E-02	MDFI,CCND3,LRP6,IHH,RARG,ID4,SH2B1
miR-2328-3p	Cellular Movement	3.06E-02-3.08E-02	NDRG1,HIPK2
miR-2328-3p	DNA Replication, Recombination, and Repair	2.7E-02-4.96E-02	PDE2A,HIPK2
miR-2328-3p	Gene Expression	1.46E-05-4.59E-02	MDFI,PDE2A,PPP2R5D,HIF3A,SOX12,LRP6,SRCAP,RARG,HOXD10,SSPN,ZBTB18,CCND3,MLL2,ATXN7L3,NPAS4,IHH,HIPK2,PHF21A,ID4
miR-2328-3p	Molecular Transport	7.8E-03-4.96E-02	TNPO2,PDE2A,VAMP2
miR-2328-3p	Nucleic Acid Metabolism	2.7E-02-4.96E-02	PDE2A
miR-2328-3p	Post-Translational Modification	2E-02-2E-02	MDFI,TRAF4,LRP6,CDK5R2
miR-2328-3p	Protein Degradation	3.46E-02-3.46E-02	ADAMTS4
miR-2328-3p	Protein Synthesis	4.46E-05-3.46E-02	PORCN,ERP44,ADAMTS4
miR-2328-3p	Protein Trafficking	4.59E-02-4.59E-02	MDFI
miR-2328-3p	RNA Post-Transcriptional Modification	2.32E-02-2.32E-02	MEPCE
miR-2328-3p	RNA Trafficking	4.96E-02-4.96E-02	TNPO2
miR-2328-3p	Small Molecule Biochemistry	7.8E-03-4.96E-02	PDE2A,OAZ2,VAMP2
miR-2328-3p	Vitamin and Mineral Metabolism	4.22E-02-4.22E-02	DLG2
miR-2332	Amino Acid Metabolism	2.39E-03-3.65E-02	GHR,ABCC1,IGFBP3,MTDH
miR-2332	Carbohydrate Metabolism	1.67E-05-4.95E-02	GHR,NUDT9,ABCC1,IGFBP3,PPP1CB,HIF1A,RALBP1
miR-2332	Cell Cycle	2.39E-03-4.68E-02	GHR,EWSR1,IGFBP3,HIF1A,MTDH
miR-2332	Cell Death and Survival	1.61E-03-4.45E-02	POU2F1,EWSR1,GHR,ABCC1,AHCTF1,IGFBP3,WNT6,HIF1A,MTDH,RALBP1,NSMAF
miR-2332	Cell Morphology	2.39E-03-2.13E-02	GHR,LIMA1,IGFBP3,HIF1A,UVRAG
miR-2332	Cell Signaling	7.74E-03-3.3E-02	TWF1,GHR,AHCTF1,HIF1A,VLDLR,NCKAP1L
miR-2332	Cell-To-Cell Signaling and Interaction	5.74E-04-4.22E-02	CCDC50,GHR,LIMA1,CBLL1,IGFBP3,HIF1A,VLDLR,RALBP1
miR-2332	Cellular Assembly and Organization	3.39E-04-3.76E-02	EWSR1,TWF1,GHR,ABCC1,LIMA1,HIF1A,NCKAP1L,USP39,UVRAG,CTDNEP1
miR-2332	Cellular Compromise	3.39E-04-9.53E-03	GHR,ABCC1,LIMA1
miR-2332	Cellular Development	5.47E-04-4.91E-02	GHR,EWSR1,CBLL1,AHCTF1,IGFBP3,HIF1A,NCKAP1L,RALBP1
miR-2332	Cellular Function and Maintenance	1.75E-03-4.22E-02	TWF1,GHR,ABCC1,CBLL1,HIF1A,VLDLR,NCKAP1L,RALBP1,UVRAG,CTDNEP1
miR-2332	Cellular Growth and Proliferation	5.47E-04-4.91E-02	GHR,EWSR1,LIMA1,CBLL1,IGFBP3,HIF1A,RALBP1
miR-2332	Cellular Movement	4.78E-03-4.68E-02	ABCC1,LIMA1,IGFBP3,HIF1A,RALBP1
miR-2332	Cellular Response to Therapeutics	2.39E-03-1.43E-02	ABCC1
miR-2332	DNA Replication, Recombination, and Repair	2.39E-03-4.45E-02	POU2F1,EWSR1,NUDT9,ABCC1,HIF1A,RALBP1
miR-2332	Drug Metabolism	1.67E-05-2.6E-02	GHR,ABCC1,RALBP1
miR-2332	Energy Production	2.29E-02-2.83E-02	ABCC1,IGFBP3,HIF1A,RALBP1
miR-2332	Gene Expression	1.6E-04-4.45E-02	EWSR1,TBX10,GRHL1,RTF1,WNT6,HIF1A,VLDLR,RALBP1,POU2F1,GHR,CHURC1,IGFBP3,ETF1,AHCTF1,MTDH,KLF12
miR-2332	Lipid Metabolism	2.29E-03-4.22E-02	GHR,ABCC1,FAR1,HIF1A,VLDLR,NSMAF,CTDNEP1
miR-2332	Molecular Transport	1.67E-05-4.68E-02	GHR,ABCC1,SMG7,IGFBP3,HIF1A,MTDH,VLDLR,RALBP1,CTDNEP1
miR-2332	Nucleic Acid Metabolism	2.23E-03-4.5E-02	ABCC1,NUDT9,FAR1,IGFBP3,HIF1A,VLDLR,RALBP1
miR-2332	Post-Translational Modification	5.48E-03-4.91E-02	GHR,TWF1,SMG7,AHCTF1,ETF1,PPP1CB,VLDLR,NCKAP1L,CTDNEP1
miR-2332	Protein Synthesis	4.31E-03-4.22E-02	GHR,TWF1,POU2F1,AHCTF1,IGFBP3,ETF1,NCKAP1L
miR-2332	Protein Trafficking	2.39E-03-1.43E-02	TWF1,IGFBP3
miR-2332	RNA Damage and Repair	4.68E-02-4.68E-02	SMG7
miR-2332	RNA Post-Transcriptional Modification	3.07E-02-3.07E-02	USP39
miR-2332	Small Molecule Biochemistry	1.67E-05-4.5E-02	GHR,NUDT9,ABCC1,FAR1,IGFBP3,HIF1A,MTDH,VLDLR,NSMAF,RALBP1,CTDNEP1
miR-2332	Vitamin and Mineral Metabolism	9.53E-03-2.6E-02	ABCC1,HIF1A
miR-2391	Amino Acid Metabolism	2.97E-03-3.61E-02	ATXN1,CREB1,HIPK2
miR-2391	Carbohydrate Metabolism	4.95E-03-4.74E-02	ATXN1,CREB1
miR-2391	Cell Cycle	2.96E-04-3.03E-02	RUNX1T1,CCND2,CREB1,HIPK2
miR-2391	Cell Death and Survival	2.11E-04-3.71E-02	CCND2,RUNX1T1,IKZF2,ATXN1,CREB1,MAF,BCL11B,HIPK2,SOX11
miR-2391	Cell Morphology	7.82E-06-4.47E-02	RAP2B,CCND2,RORA,ATXN1,NFIA,CREB1,NFIB,BCL11B,LPP
miR-2391	Cell Signaling	3.7E-02-3.7E-02	RORA
miR-2391	Cell-To-Cell Signaling and Interaction	5.4E-04-4.28E-02	CCND2,RORA,ATXN1,CREB1,MAF,BCL11B,HIPK2
miR-2391	Cellular Assembly and Organization	4.25E-05-3.61E-02	ATXN1,NFIA,CREB1,NFIB,BCL11B,HIPK2
miR-2391	Cellular Compromise	9.91E-04-3.32E-02	ATXN1,CREB1,HIPK2
miR-2391	Cellular Development	1.1E-04-4.94E-02	ATXN1,MAF,BCL11B,SOX11,RUNX1T1,CCND2,IKZF2,RORA,NFIA,CREB1,NFIB,LPP,HIPK2
miR-2391	Cellular Function and Maintenance	4.25E-05-4.94E-02	RUNX1T1,RORA,ATXN1,NFIA,MAF,CREB1,NFIB,BCL11B,HIPK2
miR-2391	Cellular Growth and Proliferation	1.1E-04-2.78E-02	RUNX1T1,CCND2,IKZF2,RORA,NFIA,MAF,CREB1,NFIB,BCL11B,HIPK2,SOX11
miR-2391	Cellular Movement	9.91E-04-3.13E-02	RAP2B,NFIA,CREB1,SCAI,BCL11B,HIPK2,LPP
miR-2391	DNA Replication, Recombination, and Repair	2.97E-03-1.48E-02	CCND2,ATXN1,MAF,CREB1,BCL11B,HIPK2
miR-2391	Gene Expression	4.12E-08-4.75E-02	RUNX1T1,CCND2,IKZF2,RORA,NFIA,ATXN1,MAF,CREB1,NFIB,BCL11B,SOX11,HIPK2
miR-2391	Lipid Metabolism	3.03E-02-4.94E-02	CREB1,BCL11B
miR-2391	Molecular Transport	2.97E-03-4.94E-02	ATXN1,CREB1,BCL11B
miR-2391	Nucleic Acid Metabolism	2.97E-03-1.18E-02	RORA,ATXN1
miR-2391	Post-Translational Modification	8.33E-03-3.61E-02	CCND2,ATXN1,CREB1,HIPK2
miR-2391	Protein Synthesis	5.01E-03-2.8E-02	TNRC6B,CREB1,SOX11
miR-2391	Small Molecule Biochemistry	2.97E-03-4.94E-02	RORA,ATXN1,CREB1,BCL11B,HIPK2
miR-2391	Vitamin and Mineral Metabolism	3.8E-02-3.8E-02	RORA
miR-2424	Cell Cycle	1.87E-03-4.12E-02	ATG5,PEX11B,BRD4,CSNK2A1,BMPR2
miR-2424	Cell Death and Survival	2.39E-03-4.7E-02	ATG5,CSNK2A1,PEX11B,DUSP4,FAIM
miR-2424	Cell Morphology	1.87E-03-3.58E-02	ATG5,CSNK2A1,BRD4,DUSP4
miR-2424	Cell Signaling	1.02E-02-1.02E-02	BMPR2
miR-2424	Cell-To-Cell Signaling and Interaction	9.33E-04-2.95E-02	ATG5,BMPR2
miR-2424	Cellular Assembly and Organization	4.66E-03-4.12E-02	ATG5,LCLAT1,BRD4,PEX11B
miR-2424	Cellular Compromise	1.39E-02-4.03E-02	ATG5,LCLAT1
miR-2424	Cellular Development	6.51E-03-2E-02	ATG5,CSNK2A1,BMPR2,DUSP4,ZMIZ1
miR-2424	Cellular Function and Maintenance	3.73E-03-3.58E-02	ATG5,PEX11B,DUSP4
miR-2424	Cellular Growth and Proliferation	1.87E-03-3.23E-02	ATG5,CSNK2A1,BMPR2,DUSP4,ZMIZ1
miR-2424	Cellular Movement	9.33E-04-4.21E-02	HECTD1,BRD4,CSNK2A1,BMPR2
miR-2424	Cellular Response to Therapeutics	2.8E-03-2.8E-03	ATG5
miR-2424	DNA Replication, Recombination, and Repair	3.73E-03-4.12E-02	ATG5,LCLAT1,BRD4
miR-2424	Energy Production	3.83E-03-3.83E-03	ATG5,MPI
miR-2424	Free Radical Scavenging	1.48E-02-4.9E-02	ATG5,LCLAT1
miR-2424	Lipid Metabolism	9.33E-04-2.49E-02	LCLAT1,PEX11B
miR-2424	Molecular Transport	3.83E-03-4.66E-03	ATG5,LCLAT1,MPI
miR-2424	Nucleic Acid Metabolism	3.83E-03-3.83E-03	ATG5,MPI
miR-2424	Post-Translational Modification	2.41E-02-4.13E-02	ATG5,HECTD1,BRD4,CSNK2A1,BMPR2
miR-2424	Protein Synthesis	4.75E-02-4.75E-02	FAIM
miR-2424	Small Molecule Biochemistry	9.33E-04-2.49E-02	ATG5,LCLAT1,PEX11B,MPI
miR-2455	Amino Acid Metabolism	4.67E-03-2.77E-02	PRMT5,SLC1A2,ADCYAP1,ALDH5A1
miR-2455	Carbohydrate Metabolism	1.83E-03-4.72E-02	KNG1,USF2,AGL,LIFR,CLCN5,ATXN2,GPAM,UGP2,VIPR1,CLTCL1,SLC1A2,B3GAT1,ALG1,ADCYAP1,ALDH5A1,GNRHR
miR-2455	Cell Cycle	4.67E-03-4.12E-02	TOP2B,KNG1,CDC6,TBX2
miR-2455	Cell Death and Survival	4.67E-03-4.91E-02	CDC6,FNIP1,LIFR,ATXN2,GPAM,NFAT5,VIPR1,SLC11A2,TBX2,SLC1A2,PECAM1,ADCYAP1,LRIG1,DLC1
miR-2455	Cell Morphology	4.67E-03-2.93E-02	KNG1,STRN,DCSTAMP,LMNB1,SCN4B,ATXN2,TOP2B,LIFR,NFAT5,SLC11A2,PECAM1,ADCYAP1,ACTC1
miR-2455	Cell Signaling	1.36E-02-4.91E-02	KNG1,ARAF,VIPR1,SLC11A2,NRK,PECAM1,ADCYAP1,DLC1,MMP24,GNRHR
miR-2455	Cell-To-Cell Signaling and Interaction	2.64E-04-3.67E-02	LIFR,ATXN2,KNG1,PRMT5,PECAM1,DCSTAMP,ADCYAP1,ATP2B4,MTTP
miR-2455	Cellular Assembly and Organization	4.67E-03-4.12E-02	KNG1,LIFR,ATXN2,TOP2B,STRN,CDC6,SLC11A2,SLC1A2,PECAM1,ADCYAP1,DLC1,ACTC1,SCN4B
miR-2455	Cellular Compromise	9.31E-03-3.67E-02	TOP2B,SLC1A2,DCSTAMP,ADCYAP1,BMP8B,ATP2B4,MTTP
miR-2455	Cellular Development	4.67E-03-4.99E-02	KNG1,STRN,SCN4B,ATXN2,LIFR,TOP2B,ARAF,SLC11A2,B3GAT1,PECAM1,TBX2,LRIG1,ADCYAP1,DLC1,GNRHR
miR-2455	Cellular Function and Maintenance	4.67E-03-4.12E-02	KNG1,STRN,USF2,LMNB1,SCN4B,CLCN5,ATXN2,LIFR,TOP2B,CLTCL1,SLC11A2,SLC1A2,PECAM1,ADCYAP1,DLC1,ACTC1
miR-2455	Cellular Growth and Proliferation	4.67E-03-4.99E-02	LIFR,KNG1,ARAF,VIPR1,B3GAT1,DCSTAMP,LRIG1,ADCYAP1,DLC1,GNRHR,MTTP
miR-2455	Cellular Movement	4.67E-03-2.8E-02	LIFR,TOP2B,KNG1,HECTD1,PECAM1,SLC1A2,B3GAT1,ADCYAP1,LRIG1,LMNB1
miR-2455	DNA Replication, Recombination, and Repair	1.79E-02-3.67E-02	TOP2B,NFAT5,CDC6
miR-2455	Drug Metabolism	2.31E-02-3.22E-02	KNG1,ADCYAP1,GNRHR
miR-2455	Gene Expression	1.39E-02-3.91E-02	KNG1,ADCYAP1,GNRHR
miR-2455	Lipid Metabolism	4.67E-03-4.79E-02	KNG1,ATXN2,GPAM,VIPR1,SLC1A2,ALG1,ADCYAP1,ALDH5A1,GNRHR,MTTP
miR-2455	Molecular Transport	1.83E-03-4.79E-02	KNG1,USF2,MTTP,CLCN5,ATXN2,LIFR,GPAM,UGP2,VIPR1,CLTCL1,SLC11A2,SLC1A2,B3GAT1,ADCYAP1,GNRHR
miR-2455	Nucleic Acid Metabolism	4.67E-03-4.57E-02	KNG1,GPAM,UGP2,VIPR1,ADCYAP1,ACTC1,GNRHR
miR-2455	Post-Translational Modification	1.36E-02-2.77E-02	ARAF,PRMT5,NRK
miR-2455	Protein Synthesis	4.67E-03-2.77E-02	PECAM1,MTTP
miR-2455	Protein Trafficking	3.22E-02-3.22E-02	CLCN5
miR-2455	RNA Post-Transcriptional Modification	1.84E-04-3.49E-03	BICD1,CELF6,LUC7L3,CLK3,CELF4,MBNL1
miR-2455	Small Molecule Biochemistry	1.83E-03-4.79E-02	KNG1,USF2,MTTP,ATXN2,GPAM,VIPR1,UGP2,CLTCL1,PRMT5,B3GAT1,SLC1A2,ALG1,ADCYAP1,ALDH5A1,GNRHR
miR-2455	Vitamin and Mineral Metabolism	4.67E-03-4.12E-02	KNG1,VIPR1,ADCYAP1,MTTP
miR-2474	Cell Death and Survival	1.31E-02-1.31E-02	XPR1
miR-2474	Cell-To-Cell Signaling and Interaction	3.5E-03-3.5E-03	XPR1
miR-2474	Cellular Assembly and Organization	3.5E-03-3.5E-03	XPR1
miR-2474	Post-Translational Modification	7E-04-7E-04	UST
miR-2478	Amino Acid Metabolism	2.07E-03-2.85E-02	INSR,ALDH5A1
miR-2478	Carbohydrate Metabolism	2.07E-03-4.65E-02	PITPNA,CHKA,MAN2A1,INSR,ALDH5A1
miR-2478	Cell Cycle	2.07E-03-4.97E-02	SKA2,SPRY2,CHKA,CAP1,MEIS1,INSR,CAMK2B
miR-2478	Cell Death and Survival	1.23E-02-3.65E-02	MEIS1
miR-2478	Cell Morphology	2.07E-03-4.73E-02	PITPNA,SPRY2,PFN2,CAP1,VEZT,MAN2A1,INSR
miR-2478	Cell Signaling	1.44E-02-1.84E-02	NUP153,PTH2R
miR-2478	Cell-To-Cell Signaling and Interaction	2.07E-03-4.45E-02	SPRY2,MAN2A1,INSR,ALDH5A1
miR-2478	Cellular Assembly and Organization	2.07E-03-4.25E-02	NUP153,PITPNA,PFN2,VEZT,CAP1,MAN2A1,INSR,DLGAP1
miR-2478	Cellular Compromise	4.13E-03-3.26E-02	NUP153,CAP1,INSR
miR-2478	Cellular Development	2.07E-03-4.79E-02	PITPNA,SPRY2,CHKA,PFN2,VEZT,MEIS1,RTKN2,INSR,RCE1
miR-2478	Cellular Function and Maintenance	2.07E-03-4.25E-02	PITPNA,PFN2,VEZT,MEIS1,INSR,DLGAP1
miR-2478	Cellular Growth and Proliferation	1.03E-02-4.79E-02	PITPNA,SPRY2,MEIS1,RCE1
miR-2478	Cellular Movement	2.07E-03-1.64E-02	SPRY2,CAP1,MAN2A1
miR-2478	Drug Metabolism	2.07E-03-4.25E-02	PFN2,INSR
miR-2478	Lipid Metabolism	2.07E-03-4.84E-02	PITPNA,CHKA,INSR,LPGAT1,ALDH5A1
miR-2478	Molecular Transport	2.07E-03-4.45E-02	PITPNA,OXSR1,PTH2R,CHKA,INSR,LPGAT1
miR-2478	Nucleic Acid Metabolism	2.07E-03-2.07E-03	PFN2
miR-2478	Post-Translational Modification	4.21E-03-1.64E-02	CDK12,NUP153,CDK17,OXSR1,CHKA,INSR,ALDH5A1,CAMK2B
miR-2478	Protein Degradation	3.05E-02-3.05E-02	DLGAP1
miR-2478	Protein Synthesis	1.1E-02-4.84E-02	NUP153,PITPNA,INSR,ALDH5A1,DLGAP1
miR-2478	RNA Post-Transcriptional Modification	3.42E-02-4.84E-02	CDK12,TRA2B
miR-2478	Small Molecule Biochemistry	2.07E-03-4.84E-02	PITPNA,CHKA,PFN2,SMOX,MAN2A1,INSR,LPGAT1,ALDH5A1
miR-2478	Vitamin and Mineral Metabolism	1.84E-02-1.84E-02	PTH2R
miR-2483	Cell Cycle	2.8E-03-3.71E-02	BHLHE40
miR-2483	Cell Death and Survival	4.19E-03-2.22E-02	LIFR,FGFR3,MEF2C
miR-2483	Cell Morphology	1.4E-03-4.87E-02	LIFR,FGFR3,PPP3CB,BHLHE40
miR-2483	Cell Signaling	2.76E-02-2.76E-02	FGFR3,MEF2C
miR-2483	Cell-To-Cell Signaling and Interaction	2.8E-03-2.9E-02	LIFR,PPP3CB,SYT1
miR-2483	Cellular Assembly and Organization	8.52E-04-3.17E-02	LIFR,PPP3CB,MEF2C,SYT1
miR-2483	Cellular Compromise	2.8E-03-4.19E-03	MEF2C,PDCD4
miR-2483	Cellular Development	1.4E-03-4.92E-02	LIFR,FGFR3,BHLHE40,RYBP,MEF2C,SSPN
miR-2483	Cellular Function and Maintenance	8.52E-04-4.92E-02	LIFR,FGFR3,PPP3CB,BHLHE40,PLA2R1,MEF2C,SYT1
miR-2483	Cellular Growth and Proliferation	1.4E-03-2.63E-02	LIFR,FGFR3,RYBP,MEF2C
miR-2483	Cellular Movement	2.48E-03-3.17E-02	FGFR3,LIFR,PPP3CB,SYT1
miR-2483	Drug Metabolism	5.59E-03-2.49E-02	FGFR3,SYT1
miR-2483	Gene Expression	2.41E-03-8.3E-03	FGFR3,TRAPPC2,BHLHE40,RYBP,MEF2C,INSM2,ELL2,PDCD4,SSPN
miR-2483	Lipid Metabolism	8.52E-04-2.49E-02	FGFR3,BHLHE40,ELL2,SSPN
miR-2483	Molecular Transport	8.52E-04-3.17E-02	PPP3CB,BHLHE40,SYT1,ELL2
miR-2483	Post-Translational Modification	4.39E-02-4.39E-02	USP6
miR-2483	Protein Synthesis	3.85E-02-3.85E-02	UQCRB,SYT1
miR-2483	Protein Trafficking	1.4E-03-1.4E-03	SYT1
miR-2483	Small Molecule Biochemistry	8.52E-04-2.49E-02	FGFR3,PPP3CB,BHLHE40,SYT1,ELL2,SSPN
miR-2881	Amino Acid Metabolism	5.76E-03-5.76E-03	HPD
miR-2881	Carbohydrate Metabolism	4.34E-02-4.34E-02	PIGQ
miR-2881	Cell Cycle	1.92E-03-3.65E-02	DMPK,SEPT9,MYLK2,CDK5R2,CAMK2N2,CAMK2G
miR-2881	Cell Death and Survival	1.24E-02-4.89E-02	PAX2,SYT7,CAMK2N2
miR-2881	Cell Morphology	2.88E-06-4.15E-02	ISLR2,PHLDA1,ATP6V0C,DMPK,NFIX,ZNF385A,ATF7,SEPT9,PPFIA3,MYLK2,CAMK2N2,SBF1,CDK5R2,PAX2,VGF,CAMK2G
miR-2881	Cell-To-Cell Signaling and Interaction	2.88E-06-3.78E-02	ATP6V0C,KLC2,DNAJC5,GRID1,PPFIA3,MYLK2,PAX2,SYT7,CAMK2N2,VGF,NRGN,CAMK2G
miR-2881	Cellular Assembly and Organization	3.85E-03-4.89E-02	ISLR2,ATP6V0C,ZNF385A,DNAJC5,NFIX,SEPT9,MYLK2,CDK5R2,PAX2,SYT7,VGF
miR-2881	Cellular Compromise	7.68E-03-3.04E-02	ATP6V0C,GRID1,SEPT9
miR-2881	Cellular Development	3.85E-03-4.89E-02	NFIX,CDK5R2,PAX2,CAMK2N2
miR-2881	Cellular Function and Maintenance	3.85E-03-4.89E-02	ISLR2,ATP6V0C,ZNF385A,DNAJC5,NFIX,SEPT9,ZBTB7B,SYT7,VGF
miR-2881	Cellular Growth and Proliferation	1.15E-02-3.41E-02	PHLDA1,NFIX,ZNF385A,PAX2,CAMK2N2
miR-2881	Cellular Movement	1.92E-03-4.71E-02	NFIX,SEPT9,MDGA1,CDK5R2,PAX2,SYT7
miR-2881	Drug Metabolism	2.1E-02-2.1E-02	SYT7
miR-2881	Gene Expression	1.53E-02-1.53E-02	ZNF385A
miR-2881	Lipid Metabolism	4.34E-02-4.34E-02	PIGQ
miR-2881	Molecular Transport	3.85E-03-4.77E-02	ATP6V0C,DMPK,KLC2,ZNF385A,DNAJC5,KCNAB3,MYLK2,PPFIA3,SYT7,VGF,CAMK2G
miR-2881	Post-Translational Modification	4.15E-02-4.34E-02	DMPK,PIGQ
miR-2881	Protein Synthesis	2.29E-02-2.29E-02	VGF
miR-2881	RNA Trafficking	1.53E-02-1.53E-02	ZNF385A
miR-2881	Small Molecule Biochemistry	5.76E-03-4.34E-02	ATP6V0C,HPD,DNAJC5,PPFIA3,PIGQ,SYT7,VGF
miR-2882	Amino Acid Metabolism	1.74E-02-3.28E-02	ELAVL3
miR-2882	Cell Cycle	2.33E-03-8.14E-03	SRSF2
miR-2882	Cell Death and Survival	1.75E-03-4.51E-02	CALM1 (includes others),NKX2-5,SRSF2,KCNK3
miR-2882	Cell Morphology	5.83E-04-3.67E-02	NKX2-5,TLX3
miR-2882	Cell-To-Cell Signaling and Interaction	1.17E-03-4.68E-02	CALM1 (includes others),SRSF2,KCNK3,TMSB10/TMSB4X
miR-2882	Cellular Assembly and Organization	3.49E-03-3.73E-02	KCNK3,TMSB10/TMSB4X
miR-2882	Cellular Compromise	4.08E-03-5.24E-03	NKX2-5,TMSB10/TMSB4X
miR-2882	Cellular Development	5.83E-04-4.46E-02	NKX2-5,SRSF2,TLX3,ELAVL3
miR-2882	Cellular Function and Maintenance	3.49E-03-3.73E-02	KCNK3,ZBTB7B,TMSB10/TMSB4X
miR-2882	Cellular Growth and Proliferation	2.91E-03-8.72E-03	NKX2-5,SRSF2,TLX3
miR-2882	Cellular Movement	5.83E-04-4.01E-02	TMSB10/TMSB4X
miR-2882	DNA Replication, Recombination, and Repair	8.72E-03-8.72E-03	CALM1 (includes others)
miR-2882	Energy Production	8.72E-03-8.72E-03	CALM1 (includes others)
miR-2882	Gene Expression	2.82E-02-3.73E-02	NKX2-5,CALM1 (includes others)
miR-2882	Lipid Metabolism	1.33E-02-2.59E-02	KCNK3
miR-2882	Molecular Transport	7.64E-03-2.59E-02	NKX2-5,KCNK3,ELAVL3
miR-2882	Nucleic Acid Metabolism	8.72E-03-8.72E-03	CALM1 (includes others)
miR-2882	Protein Synthesis	9.87E-03-9.87E-03	KCNK3
miR-2882	Protein Trafficking	3.49E-03-3.49E-03	TMSB10/TMSB4X
miR-2882	RNA Post-Transcriptional Modification	4.85E-02-4.85E-02	SRSF2
miR-2882	Small Molecule Biochemistry	8.72E-03-2.59E-02	CALM1 (includes others),KCNK3,ELAVL3
miR-2882	Vitamin and Mineral Metabolism	1.33E-02-1.33E-02	KCNK3
miR-2885	Cell Death and Survival	5.24E-03-3.87E-02	MEF2A,DLG4,KLF13
miR-2885	Cell Morphology	1.64E-03-4.83E-02	DLG4,JPH4
miR-2885	Cell Signaling	1.01E-04-3.92E-02	ADRA2B,MEF2A,KSR2
miR-2885	Cell-To-Cell Signaling and Interaction	5.25E-04-2.95E-02	ADRA2B,DLG4,JPH4
miR-2885	Cellular Assembly and Organization	5.25E-04-1.72E-02	MEF2A,DLG4
miR-2885	Cellular Development	3.67E-03-3E-02	ADRA2B,DLG4
miR-2885	Cellular Function and Maintenance	3.67E-03-1.2E-02	SLC24A4,DLG4
miR-2885	Cellular Growth and Proliferation	5.76E-03-3E-02	ADRA2B,CRTC1
miR-2885	Drug Metabolism	1.67E-02-1.67E-02	ADRA2B
miR-2885	Gene Expression	5.25E-04-2.19E-02	POLR2F,CRTC1,MEF2A,KLF13
miR-2885	Molecular Transport	1.67E-02-1.67E-02	ADRA2B
miR-2885	Post-Translational Modification	3.92E-02-3.92E-02	ADRA2B
miR-2885	Protein Synthesis	2.51E-02-2.51E-02	CRTC1,MEF2A
miR-2885	Protein Trafficking	1.36E-02-1.36E-02	DLG4
miR-2885	Small Molecule Biochemistry	1.67E-02-1.67E-02	ADRA2B
miR-2888	Amino Acid Metabolism	2.43E-02-2.43E-02	PXN,ABL2
miR-2888	Cell Cycle	1.81E-03-3.38E-02	ETS1,CYP26B1,VASP
miR-2888	Cell Death and Survival	3.61E-03-2.68E-02	ETS1,PXN,CNTFR,VASP
miR-2888	Cell Morphology	1E-03-4.08E-02	RND2,ETS1,PXN,ABL2,CLDN19,LASP1,VASP
miR-2888	Cell Signaling	1.26E-02-3.77E-02	CYP26B1,PXN,GRIK3,VASP
miR-2888	Cell-To-Cell Signaling and Interaction	3.61E-03-4.6E-02	RND2,ETS1,CXCL16,PXN,ABL2,CLDN19,CNTFR,VASP
miR-2888	Cellular Assembly and Organization	1.71E-03-4.77E-02	ETS1,RND2,PXN,BARHL2,ABL2,ARF3,HNRNPC,LASP1,VASP
miR-2888	Cellular Compromise	1.44E-02-3.03E-02	ETS1,PXN
miR-2888	Cellular Development	1E-03-4.77E-02	RND2,ETS1,CXCL16,CYP26B1,PXN,ABL2,BARHL2,OSBPL9,CNTFR,NRARP,VASP
miR-2888	Cellular Function and Maintenance	1.81E-03-4.77E-02	RND2,ETS1,PXN,BARHL2,ABL2,ARF3,LASP1,VASP
miR-2888	Cellular Growth and Proliferation	3.61E-03-3.91E-02	ETS1,CXCL16,VASP
miR-2888	Cellular Movement	1.94E-03-4.25E-02	ETS1,CXCL16,PXN,ABL2,LASP1,VASP
miR-2888	DNA Replication, Recombination, and Repair	5.41E-03-1.44E-02	ETS1,HNRNPC
miR-2888	Drug Metabolism	3.61E-03-2.85E-02	CYP26B1,ABL2
miR-2888	Free Radical Scavenging	4.94E-02-4.94E-02	ABL2
miR-2888	Gene Expression	4.05E-03-2.5E-02	ETS1,CYP26B1,PBX2,BARHL2,PPP2R5D,CSRNP2,HNRNPC,ECM1,DNAJB5,NRARP,VASP
miR-2888	Lipid Metabolism	3.61E-03-4.25E-02	CYP26B1,CNTFR
miR-2888	Molecular Transport	1.62E-02-4.94E-02	ETS1,CYP26B1,ABL2
miR-2888	Nucleic Acid Metabolism	2.5E-02-2.85E-02	ETS1,ABL2
miR-2888	Post-Translational Modification	1.81E-03-3.77E-02	PXN,ABL2,VASP
miR-2888	Protein Synthesis	5.41E-03-3.77E-02	CXCL16,PXN,VASP
miR-2888	Protein Trafficking	4.77E-02-4.77E-02	PXN
miR-2888	RNA Post-Transcriptional Modification	9.01E-03-4.25E-02	CELF6,HNRNPC
miR-2888	Small Molecule Biochemistry	3.61E-03-4.25E-02	ETS1,CYP26B1,PXN,ABL2,CNTFR
miR-2888	Vitamin and Mineral Metabolism	3.61E-03-1.62E-02	CYP26B1
miR-2898	Amino Acid Metabolism	1.1E-02-1.98E-02	BCL2L1,PKM
miR-2898	Antigen Presentation	2.22E-03-4.43E-03	RFX5
miR-2898	Cell Cycle	2.22E-03-5E-02	SMAD2,BCL2L1,HDAC2,PPP2R2A,CABLES1,SRF,MTF2,PURA
miR-2898	Cell Death and Survival	2.22E-03-4.98E-02	SMAD2,BCL2L1,PLD2,HDAC2,PPP2R2A,PKM,AAK1,MTF2,VAMP2
miR-2898	Cell Morphology	7.15E-04-4.82E-02	SMAD2,PLD2,HDAC2,CABLES1,CLDN19,SRF,RAPH1,RFX5,VAMP2,SASH3,BCL2L1,POLDIP3,PURA,ACTN1
miR-2898	Cell Signaling	2.22E-03-4.77E-02	BCL2L1,PLD2,THRAP3
miR-2898	Cell-To-Cell Signaling and Interaction	2.22E-03-4.34E-02	BCL2L1,SMAD2,PLD2,NTM,HDAC2,CLDN19,PKM,SRF,VAMP2,PURA,RFX5,ACTN1
miR-2898	Cellular Assembly and Organization	2E-03-4.98E-02	SMAD2,CHD3,PLD2,HDAC2,CLDN19,CABLES1,PKM,SRF,AP1B1,RAPH1,VAMP2,BCL2L1,PDLIM7,PURA
miR-2898	Cellular Compromise	4.43E-03-4.77E-02	BCL2L1,HDAC2,SRF
miR-2898	Cellular Development	1.4E-03-4.98E-02	BCL2L1,SMAD2,PLD2,UBE2M,HDAC2,CABLES1,PKM,SRF,MTF2,SCUBE3,PURA,RAPH1
miR-2898	Cellular Function and Maintenance	2E-03-4.98E-02	CHD3,BCL2L1,PLD2,PDLIM7,HDAC2,CLDN19,PKM,SRF,MTF2,AP1B1,PURA,RAPH1,VAMP2,SASH3
miR-2898	Cellular Growth and Proliferation	3.67E-04-4.98E-02	BCL2L1,SMAD2,HDAC2,UBE2M,CABLES1,PKM,SRF,MTF2,SCUBE3,PURA
miR-2898	Cellular Movement	2.22E-03-4.98E-02	PLD2,SRF,SCUBE3,VAMP2
miR-2898	Cellular Response to Therapeutics	4.43E-03-4.43E-03	BCL2L1
miR-2898	DNA Replication, Recombination, and Repair	3.54E-03-4.13E-02	BCL2L1,SRF,PURA
miR-2898	Drug Metabolism	4.43E-03-6.63E-03	BCL2L1
miR-2898	Energy Production	6.63E-03-2.07E-02	BCL2L1,PKM
miR-2898	Gene Expression	4.74E-03-4.13E-02	CHD3,SMAD2,HDAC2,THRAP3,SRF,PKNOX2,PURA,RFX5,ARMCX3
miR-2898	Lipid Metabolism	4.43E-03-3.92E-02	BCL2L1,PLD2
miR-2898	Molecular Transport	2.22E-03-4.98E-02	BCL2L1,PLD2,PKM,SRF,VAMP2
miR-2898	Nucleic Acid Metabolism	8.84E-03-2.41E-02	BCL2L1,PLD2,PKM
miR-2898	Post-Translational Modification	1.54E-02-3.27E-02	UBE2M,HDAC2
miR-2898	Protein Synthesis	2.22E-03-4.09E-02	SRF,RFX5,SASH3
miR-2898	RNA Post-Transcriptional Modification	2.87E-02-2.87E-02	CDK12,KHDRBS3,HNRNPUL1
miR-2898	Small Molecule Biochemistry	4.43E-03-4.98E-02	BCL2L1,PLD2,PKM
miR-2898	Vitamin and Mineral Metabolism	2.22E-03-2.22E-03	BCL2L1
miR-425-5p	Cell Morphology	1.63E-03-1.3E-02	ARRDC3,ERC2
miR-425-5p	Cell-To-Cell Signaling and Interaction	2.33E-04-1.72E-02	ERC2
miR-425-5p	Cellular Assembly and Organization	5.59E-03-6.75E-03	ERC2
miR-425-5p	Cellular Development	6.75E-03-6.75E-03	ARRDC3,ERC2
miR-425-5p	Cellular Function and Maintenance	6.75E-03-6.75E-03	ERC2
miR-425-5p	Cellular Growth and Proliferation	6.75E-03-6.75E-03	ARRDC3
miR-425-5p	Cellular Movement	4.72E-02-4.9E-02	ARRDC3
miR-425-5p	RNA Post-Transcriptional Modification	2.8E-03-2.8E-03	INTS6
